# Supplementary material for: Discovering functional gene expression patterns in the metabolic network of Escherichia coli with wavelets transforms
Source: BMC Bioinformatics. 2006 Mar 8;7:119. doi: 10.1186/1471-2105-7-119 (PMC1434775; doi:10.1186/1471-2105-7-119)
Supplement: Additional File 2 — All extracted sub-graphs [file 1471-2105-7-119-S2.xls]

## Sheet: Table_S2
Table S2
All extracted sub-graphs (see text)
Reaction (Ecocyc id)	common name	regulation	p-value
sub-graph	1
FHLMULTI-RXN	formate hydrogenlyase complex,	1	3.837e-16
FORMYLTHFDEFORMYL-RXN	formyltetrahydrofolate deformylase,	-1	1.472e-03
GTP-CYCLOHYDRO-I-RXN	GTP cyclohydrolase I,	-1	8.788e-04
GTP-CYCLOHYDRO-II-RXN	GTP cyclohydrolase II,	1	5.716e-01
H2NEOPTERINP3PYROPHOSPHOHYDRO-RXN	dihydroneopterin triphosphate pyrophosphohydrolase,	0	1.000e+00
H2NTPEPIM-RXN	dihydroneopterin triphosphate 2'-epimerase,	-1	1.024e-05
KETOBUTFORMLY-RXN	2-ketobutyrate formate-lyase,	-1	2.008e-01
PYRUVFORMLY-RXN	pyruvate formate-lyase,	1	2.243e-18
RXN0-1382	formyl-CoA transferase,	-1	2.314e-02
TRANS-RXN-1	transporter,	1	4.479e-20
//
sub-graph	2
FHLMULTI-RXN	formate hydrogenlyase complex,	1	3.837e-16
FORMYLTHFDEFORMYL-RXN	formyltetrahydrofolate deformylase,	-1	1.472e-03
GTP-CYCLOHYDRO-I-RXN	GTP cyclohydrolase I,	-1	8.788e-04
GTP-CYCLOHYDRO-II-RXN	GTP cyclohydrolase II,	1	5.716e-01
H2NEOPTERINP3PYROPHOSPHOHYDRO-RXN	dihydroneopterin triphosphate pyrophosphohydrolase,	0	1.000e+00
H2NTPEPIM-RXN	dihydroneopterin triphosphate 2'-epimerase,	-1	1.024e-05
KETOBUTFORMLY-RXN	2-ketobutyrate formate-lyase,	-1	2.008e-01
PYRUVFORMLY-RXN	pyruvate formate-lyase,	1	2.243e-18
RXN0-1382	formyl-CoA transferase,	-1	2.314e-02
TRANS-RXN-1	transporter,	1	4.479e-20
//
sub-graph	3
FHLMULTI-RXN	formate hydrogenlyase complex,	1	3.837e-16
FORMYLTHFDEFORMYL-RXN	formyltetrahydrofolate deformylase,	-1	1.472e-03
GTP-CYCLOHYDRO-I-RXN	GTP cyclohydrolase I,	-1	8.788e-04
GTP-CYCLOHYDRO-II-RXN	GTP cyclohydrolase II,	1	5.716e-01
KETOBUTFORMLY-RXN	2-ketobutyrate formate-lyase,	-1	2.008e-01
PYRUVFORMLY-RXN	pyruvate formate-lyase,	1	2.243e-18
RXN0-443	nan	0	1.000e+00
TRANS-RXN-1	transporter,	1	4.479e-20
//
sub-graph	4
ABC-35-RXN	Transporters,	-1	4.075e-09
BRANCHED-CHAINAMINOTRANSFERLEU-RXN	branched chain amino acid aminotransferase,	1	7.982e-02
LEUCINE--TRNA-LIGASE-RXN	leucyl-tRNA synthetase,	1	1.269e-01
LEUCYLTRANSFERASE-RXN	leucyl, phenylalanyl-tRNA-protein transferase,	1	1.086e-02
RXN0-261	nan	0	1.000e+00
TRANS-RXN-126B	transporter,	1	6.177e-10
//
sub-graph	5
ALTARCA-RXN	nan	0	1.000e+00
ARCA-RXN	nan	0	1.000e+00
ARCB-RXN	nan	0	1.000e+00
ARCBTRANS-RXN	nan	0	1.000e+00
RXN0-312	phospho-histidine phosphatase,	1	4.157e-07
//
sub-graph	6
2-METHYLCITRATE-SYNTHASE-RXN	methylcitrate synthase,	1	3.179e-01
ARGSUCCINSYN-RXN	argininosuccinate synthase,	1	2.663e-02
ASNSYNA-RXN	aspartate-ammonia ligase,	1	3.185e-03
ASPARTASE-RXN	aspartate ammonia-lyase,	1	1.644e-06
ASPARTATE--TRNA-LIGASE-RXN	aspartyl-tRNA synthetase,	1	6.064e-01
ASPARTATEKIN-RXN	aspartate kinase I,	1	8.225e-03
ASPCARBTRANS-RXN	aspartate carbamoyltransferase,	-1	1.624e-01
ASPDECARBOX-RXN	aspartate-1-decarboxylase,	1	2.273e-01
L-ASPARTATE-OXID-RXN	L-aspartate oxidase,	1	3.330e-04
L-ASPARTATE-OXIDASE-RXN	L-aspartate oxidase,	1	3.330e-04
PEPCARBOXYKIN-RXN	phosphoenolpyruvate carboxykinase (ATP),	1	5.727e-01
PEROXID-RXN	thiol peroxidase,	1	2.036e-01
PYRIDOXKIN-RXN	pyridoxal kinase 2,	-1	4.500e-02
PYROXALTRANSAM-RXN	pyridoxamine-oxaloacetate transaminase,	0	1.000e+00
QUINOLINATE-SYNTHE-MULTI-RXN	quinolinate synthetase,	1	5.128e-04
RXN0-267	thiol peroxidase 2,	-1	8.065e-08
SAICARSYN-RXN	phosphoribosylaminoimidazole-succinocarboxamide synthase,	1	9.042e-07
TRANS-RXN-106A	transporter,	1	1.492e-02
TRANS-RXN-122A	transporter,	1	2.182e-06
//
sub-graph	7
GLUCONOKIN-RXN	gluconokinase II,	1	8.257e-05
GLUCONOLACT-RXN	gluconolactonase,	0	1.000e+00
KDPGALDOL-RXN	2-keto-3-deoxy-6-phosphogluconate aldolase,	1	6.025e-12
PGLUCONDEHYDRAT-RXN	phosphogluconate dehydratase,	1	1.030e-07
//
sub-graph	8
2-METHYLCITRATE-SYNTHASE-RXN	methylcitrate synthase,	1	3.179e-01
ARGSUCCINSYN-RXN	argininosuccinate synthase,	1	2.663e-02
ASNSYNA-RXN	aspartate-ammonia ligase,	1	3.185e-03
ASPARTASE-RXN	aspartate ammonia-lyase,	1	1.644e-06
ASPARTATE--TRNA-LIGASE-RXN	aspartyl-tRNA synthetase,	1	6.064e-01
ASPARTATEKIN-RXN	aspartate kinase I,	1	8.225e-03
ASPCARBTRANS-RXN	aspartate carbamoyltransferase,	-1	1.624e-01
ASPDECARBOX-RXN	aspartate-1-decarboxylase,	1	2.273e-01
L-ASPARTATE-OXID-RXN	L-aspartate oxidase,	1	3.330e-04
L-ASPARTATE-OXIDASE-RXN	L-aspartate oxidase,	1	3.330e-04
PEPCARBOXYKIN-RXN	phosphoenolpyruvate carboxykinase (ATP),	1	5.727e-01
PEROXID-RXN	thiol peroxidase,	1	2.036e-01
PYRIDOXKIN-RXN	pyridoxal kinase 2,	-1	4.500e-02
PYROXALTRANSAM-RXN	pyridoxamine-oxaloacetate transaminase,	0	1.000e+00
QUINOLINATE-SYNTHE-MULTI-RXN	quinolinate synthetase,	1	5.128e-04
RXN0-267	thiol peroxidase 2,	-1	8.065e-08
SAICARSYN-RXN	phosphoribosylaminoimidazole-succinocarboxamide synthase,	1	9.042e-07
TRANS-RXN-106A	transporter,	1	1.492e-02
TRANS-RXN-122A	transporter,	1	2.182e-06
//
sub-graph	9
FHLMULTI-RXN	formate hydrogenlyase complex,	1	3.837e-16
FORMYLTHFDEFORMYL-RXN	formyltetrahydrofolate deformylase,	-1	1.472e-03
GTP-CYCLOHYDRO-I-RXN	GTP cyclohydrolase I,	-1	8.788e-04
GTP-CYCLOHYDRO-II-RXN	GTP cyclohydrolase II,	1	5.716e-01
H2NEOPTERINP3PYROPHOSPHOHYDRO-RXN	dihydroneopterin triphosphate pyrophosphohydrolase,	0	1.000e+00
H2NTPEPIM-RXN	dihydroneopterin triphosphate 2'-epimerase,	-1	1.024e-05
KETOBUTFORMLY-RXN	2-ketobutyrate formate-lyase,	-1	2.008e-01
PYRUVFORMLY-RXN	pyruvate formate-lyase,	1	2.243e-18
RXN0-443	nan	0	1.000e+00
TRANS-RXN-1	transporter,	1	4.479e-20
//
sub-graph	10
3.5.1.88-RXN	dihydroxyacetone kinase,	-1	5.923e-02
FORMYLTHFDEFORMYL-RXN	formyltetrahydrofolate deformylase,	-1	1.472e-03
GARTRANSFORMYL2-RXN	GAR transformylase 2,	-1	4.086e-01
GTP-CYCLOHYDRO-I-RXN	GTP cyclohydrolase I,	-1	8.788e-04
METHENYLTHFCYCLOHYDRO-RXN	methenyltetrahydrofolate cyclohydrolase,	1	5.247e-03
PYRUVFORMLY-RXN	pyruvate formate-lyase,	1	2.243e-18
RXN0-1382	formyl-CoA transferase,	-1	2.314e-02
RXN0-443	nan	0	1.000e+00
TRANS-RXN-1	transporter,	1	4.479e-20
//
sub-graph	11
DIAMINOPIMDECARB-RXN	diaminopimelate decarboxylase,	-1	1.176e-03
GLU6PDEHYDROG-RXN	glucose 6-phosphate-1-dehydrogenase,	1	2.702e-02
LYSDECARBOX-RXN	lysine decarboxylase 2,	-1	1.418e-01
LYSINE--TRNA-LIGASE-RXN	lysyl tRNA synthetase,	-1	5.956e-03
RXN0-1961	tRNA<sup>Ile</sup>-lysidine synthetase,	-1	1.481e-02
RXN0-963	23S ribosomal RNA 5-methyluridine methyltransferase,	1	5.851e-03
TRANS-RXN-58	Transporter,	-1	4.867e-02
TRANS-RXN-68	Transporter,	-1	8.120e-01
//
sub-graph	12
3.5.1.88-RXN	dihydroxyacetone kinase,	-1	5.923e-02
FORMYLTHFDEFORMYL-RXN	formyltetrahydrofolate deformylase,	-1	1.472e-03
GARTRANSFORMYL2-RXN	GAR transformylase 2,	-1	4.086e-01
GTP-CYCLOHYDRO-I-RXN	GTP cyclohydrolase I,	-1	8.788e-04
METHENYLTHFCYCLOHYDRO-RXN	methenyltetrahydrofolate cyclohydrolase,	1	5.247e-03
PYRUVFORMLY-RXN	pyruvate formate-lyase,	1	2.243e-18
RXN0-1382	formyl-CoA transferase,	-1	2.314e-02
RXN0-443	nan	0	1.000e+00
TRANS-RXN-1	transporter,	1	4.479e-20
//
sub-graph	13
6-PHOSPHO-BETA-GLUCOSIDASE-RXN	phenylacetate-CoA ligase,	1	2.858e-06
AMYLOMALT-RXN	amylomaltase,	-1	3.423e-01
DEPHOSICITDEHASE-RXN	isocitrate dehydrogenase phosphatase,	-1	3.088e-11
GALACTURIDYLYLTRANS-RXN	UDP-glucose-hexose-1-phosphate uridylyltransferase ,	-1	1.148e-06
GLUCDEHYDROG-RXN	glucose dehydrogenase (pyrroloquinoline-quinone),	-1	5.311e-05
GLUCOKIN-RXN	glucokinase,	1	1.369e-07
GLUCOSE-1-PHOSPHAT-RXN	glucose-1-phosphatase,	-1	7.788e-01
MALTACETYLTRAN-RXN	maltose acetyltransferase,	-1	4.309e-01
MALTDEG-RXN	maltose degrading enzyme,	-1	3.423e-01
MALTODEG-RXN	maltose degrading enzyme 2,	-1	3.423e-01
MALTODEXGLUCOSID-RXN	maltodextrin glucosidase,	1	2.616e-01
PGLUCISOM-RXN	phosphoglucose isomerase,	1	3.264e-07
RXN0-2543	flavorubredoxin reductase,	-1	1.254e-01
TRE6PHYDRO-RXN	trehalose-6-phosphate hydrolase,	-1	9.740e-02
TREHALOSE6PSYN-RXN	trehalose-6-phosphate synthase,	1	8.685e-01
//
sub-graph	14
QUINOLINATE-SYNTHA-RXN	quinolinate synthetase A,	1	1.640e-03
QUINOLINATE-SYNTHE-MULTI-RXN	quinolinate synthetase,	1	5.128e-04
RHAMNULPALDOL-RXN	rhamnulose-1-phosphate aldolase,	-1	2.456e-01
RXN0-313	fructose 6-phosphate aldolase 1,	-1	5.120e-01
TAGAALDOL-RXN	tagatose-1,6-bisphosphate aldolase 1,	1	5.951e-01
TRIOSEPISOMERIZATION-RXN	triose phosphate isomerase,	1	1.851e-12
//
sub-graph	15
2-METHYLCITRATE-SYNTHASE-RXN	methylcitrate synthase,	1	3.179e-01
ARGSUCCINSYN-RXN	argininosuccinate synthase,	1	2.663e-02
ASNSYNA-RXN	aspartate-ammonia ligase,	1	3.185e-03
ASPARTASE-RXN	aspartate ammonia-lyase,	1	1.644e-06
ASPARTATE--TRNA-LIGASE-RXN	aspartyl-tRNA synthetase,	1	6.064e-01
ASPARTATEKIN-RXN	aspartate kinase I,	1	8.225e-03
ASPCARBTRANS-RXN	aspartate carbamoyltransferase,	-1	1.624e-01
ASPDECARBOX-RXN	aspartate-1-decarboxylase,	1	2.273e-01
L-ASPARTATE-OXID-RXN	L-aspartate oxidase,	1	3.330e-04
L-ASPARTATE-OXIDASE-RXN	L-aspartate oxidase,	1	3.330e-04
PEPCARBOXYKIN-RXN	phosphoenolpyruvate carboxykinase (ATP),	1	5.727e-01
PEROXID-RXN	thiol peroxidase,	1	2.036e-01
PYRIDOXKIN-RXN	pyridoxal kinase 2,	-1	4.500e-02
PYROXALTRANSAM-RXN	pyridoxamine-oxaloacetate transaminase,	0	1.000e+00
QUINOLINATE-SYNTHE-MULTI-RXN	quinolinate synthetase,	1	5.128e-04
RXN0-267	thiol peroxidase 2,	-1	8.065e-08
SAICARSYN-RXN	phosphoribosylaminoimidazole-succinocarboxamide synthase,	1	9.042e-07
TRANS-RXN-122A	transporter,	1	2.182e-06
//
sub-graph	16
2-METHYLCITRATE-SYNTHASE-RXN	methylcitrate synthase,	1	3.179e-01
ARGSUCCINSYN-RXN	argininosuccinate synthase,	1	2.663e-02
ASNSYNA-RXN	aspartate-ammonia ligase,	1	3.185e-03
ASPARTASE-RXN	aspartate ammonia-lyase,	1	1.644e-06
ASPARTATE--TRNA-LIGASE-RXN	aspartyl-tRNA synthetase,	1	6.064e-01
ASPARTATEKIN-RXN	aspartate kinase I,	1	8.225e-03
ASPCARBTRANS-RXN	aspartate carbamoyltransferase,	-1	1.624e-01
ASPDECARBOX-RXN	aspartate-1-decarboxylase,	1	2.273e-01
L-ASPARTATE-OXID-RXN	L-aspartate oxidase,	1	3.330e-04
L-ASPARTATE-OXIDASE-RXN	L-aspartate oxidase,	1	3.330e-04
PEPCARBOXYKIN-RXN	phosphoenolpyruvate carboxykinase (ATP),	1	5.727e-01
PEROXID-RXN	thiol peroxidase,	1	2.036e-01
PYRIDOXKIN-RXN	pyridoxal kinase 2,	-1	4.500e-02
PYROXALTRANSAM-RXN	pyridoxamine-oxaloacetate transaminase,	0	1.000e+00
QUINOLINATE-SYNTHE-MULTI-RXN	quinolinate synthetase,	1	5.128e-04
RXN0-267	thiol peroxidase 2,	-1	8.065e-08
SAICARSYN-RXN	phosphoribosylaminoimidazole-succinocarboxamide synthase,	1	9.042e-07
TRANS-RXN-106A	transporter,	1	1.492e-02
TRANS-RXN-122A	transporter,	1	2.182e-06
//
sub-graph	17
3-OXOACYL-ACP-SYNTH-BASE-RXN	beta-ketoacyl-ACP synthase I,	1	5.407e-02
ACP-S-ACETYLTRANSFER-RXN	acetyl-CoA:ACP transacylase,	1	4.808e-01
DHPDIOXYGEN-RXN	3-(2,3-dihydroxyphenyl)propionate dioxygenase,	-1	3.305e-01
GLYCEROL-3-P-ACYLTRANSFER-RXN	glycerol-3-phosphate acyltransferase,	-1	1.113e-01
MERCAPYSTRANS-RXN	3-mercaptopyruvate:cyanide sulfurtransferase,	-1	2.102e-02
MHPCHYDROL-RXN	2-hydroxy-6-ketonona-2,4-dienedioate hydrolase,	-1	7.502e-03
MYRISTOYLACYLTRAN-RXN	myristoyl acyltransferase,	1	9.322e-02
MYRPALMTRAN-RXN	myristoyl acyltransferase,	1	9.322e-02
PALMITOTRANS-RXN	palmitoleoyl acyltransferase,	-1	5.439e-01
RCSFB-RXN	nan	0	1.000e+00
RXN0-1137	dihydrolipoate dehydrogenase,	-1	9.442e-01
RXN0-1138	dihydrolipoate dehydrogenase,	-1	9.442e-01
RXN0-1842	UDP-GlcA C-4"-dehydrogenase,	1	1.914e-03
RXN0-2001	alkylhydroperoxide reductase,	1	9.728e-01
RXN0-2141	beta-ketoacyl-ACP synthase I,	1	5.407e-02
RXN0-2142	beta-ketoacyl-[acyl-carrier-protein] reductase,	1	5.940e-03
RXN0-2144	beta-hydroxyacyl-ACP dehydrase,	-1	3.707e-05
RXN0-2145	enoyl-ACP reductase (NAD[P]H),	-1	3.082e-07
RXN0-947	lipoyl-protein ligase A,	-1	9.442e-01
RXN0-949	lipoate synthase,	1	1.186e-03
//
sub-graph	18
3-OXOACYL-ACP-SYNTH-BASE-RXN	beta-ketoacyl-ACP synthase I,	1	5.407e-02
ACP-S-ACETYLTRANSFER-RXN	acetyl-CoA:ACP transacylase,	1	4.808e-01
DHPDIOXYGEN-RXN	3-(2,3-dihydroxyphenyl)propionate dioxygenase,	-1	3.305e-01
GLYCEROL-3-P-ACYLTRANSFER-RXN	glycerol-3-phosphate acyltransferase,	-1	1.113e-01
MERCAPYSTRANS-RXN	3-mercaptopyruvate:cyanide sulfurtransferase,	-1	2.102e-02
MHPCHYDROL-RXN	2-hydroxy-6-ketonona-2,4-dienedioate hydrolase,	-1	7.502e-03
MYRISTOYLACYLTRAN-RXN	myristoyl acyltransferase,	1	9.322e-02
MYRPALMTRAN-RXN	myristoyl acyltransferase,	1	9.322e-02
PALMITOTRANS-RXN	palmitoleoyl acyltransferase,	-1	5.439e-01
RCSFB-RXN	nan	0	1.000e+00
RXN0-1137	dihydrolipoate dehydrogenase,	-1	9.442e-01
RXN0-1138	dihydrolipoate dehydrogenase,	-1	9.442e-01
RXN0-1842	UDP-GlcA C-4"-dehydrogenase,	1	1.914e-03
RXN0-2001	alkylhydroperoxide reductase,	1	9.728e-01
RXN0-2141	beta-ketoacyl-ACP synthase I,	1	5.407e-02
RXN0-2142	beta-ketoacyl-[acyl-carrier-protein] reductase,	1	5.940e-03
RXN0-2144	beta-hydroxyacyl-ACP dehydrase,	-1	3.707e-05
RXN0-2145	enoyl-ACP reductase (NAD[P]H),	-1	3.082e-07
RXN0-947	lipoyl-protein ligase A,	-1	9.442e-01
RXN0-949	lipoate synthase,	1	1.186e-03
//
sub-graph	19
ABC-36-RXN	Transporters,	-1	4.075e-09
BRANCHED-CHAINAMINOTRANSFERVAL-RXN	branched chain amino acid aminotransferase,	1	7.982e-02
VALINE--TRNA-LIGASE-RXN	valyl-tRNA synthetase,	-1	1.288e-01
VALINE-PYRUVATE-AMINOTRANSFER-RXN	valine-pyruvate aminotransferase,	-1	8.880e-05
//
sub-graph	20
ABC-36-RXN	Transporters,	-1	4.075e-09
BRANCHED-CHAINAMINOTRANSFERVAL-RXN	branched chain amino acid aminotransferase,	1	7.982e-02
VALINE--TRNA-LIGASE-RXN	valyl-tRNA synthetase,	-1	1.288e-01
VALINE-PYRUVATE-AMINOTRANSFER-RXN	valine-pyruvate aminotransferase,	-1	8.880e-05
//
sub-graph	21
ADENYLOSUCCINATE-SYNTHASE-RXN	adenylosuccinate synthase,	-1	7.082e-01
AMPSYN-RXN	adenylosuccinate lyase,	-1	1.439e-05
ASPARAGHYD-RXN	asparaginase I,	-1	7.854e-04
GLUTATHIONE-SYN-RXN	glutathione synthetase,	-1	9.996e-05
GSPSYN-RXN	glutathionylspermidine synthetase,	-1	8.590e-01
HISTPRATPHYD-RXN	phosphoribosyl-ATP pyrophosphatase,	1	1.057e-09
IMPCYCLOHYDROLASE-RXN	IMP cyclohydrolase,	-1	2.933e-03
INOSINEKIN-RXN	inosine kinase,	-1	8.790e-02
MHPELY-RXN	4-hydroxy-2-ketovalerate aldolase,	-1	5.975e-02
PYROXALTRANSAM-RXN	pyridoxamine-oxaloacetate transaminase,	0	1.000e+00
RXN0-2022	acetoin synthesis,	-1	1.287e-01
TRANS-RXN-127	transporter,	-1	9.575e-01
//
sub-graph	22
2-OXOGLUT-DECARBOX-RXN	2-oxoglutarate decarboxylase,	-1	8.327e-01
DNA-DIRECTED-DNA-POLYMERASE-RXN	dihydroxyacetone kinase,	-1	1.175e-01
THI-P-KIN-RXN	thiamine phosphate kinase,	1	7.014e-01
THI-P-SYN-RXN	thiamine phosphate synthase,	-1	8.334e-09
THIKIN-RXN	thiamine kinase,	1	5.639e-01
YIAE1-RXN	2-ketoaldonate reductase,	-1	4.295e-09
//
sub-graph	23
3-OXOACYL-ACP-SYNTH-BASE-RXN	beta-ketoacyl-ACP synthase I,	1	5.407e-02
ACP-S-ACETYLTRANSFER-RXN	acetyl-CoA:ACP transacylase,	1	4.808e-01
DHPDIOXYGEN-RXN	3-(2,3-dihydroxyphenyl)propionate dioxygenase,	-1	3.305e-01
GLYCEROL-3-P-ACYLTRANSFER-RXN	glycerol-3-phosphate acyltransferase,	-1	1.113e-01
MERCAPYSTRANS-RXN	3-mercaptopyruvate:cyanide sulfurtransferase,	-1	2.102e-02
MHPCHYDROL-RXN	2-hydroxy-6-ketonona-2,4-dienedioate hydrolase,	-1	7.502e-03
MYRISTOYLACYLTRAN-RXN	myristoyl acyltransferase,	1	9.322e-02
MYRPALMTRAN-RXN	myristoyl acyltransferase,	1	9.322e-02
PALMITOTRANS-RXN	palmitoleoyl acyltransferase,	-1	5.439e-01
RCSFB-RXN	nan	0	1.000e+00
RXN0-1137	dihydrolipoate dehydrogenase,	-1	9.442e-01
RXN0-1138	dihydrolipoate dehydrogenase,	-1	9.442e-01
RXN0-1842	UDP-GlcA C-4"-dehydrogenase,	1	1.914e-03
RXN0-2001	alkylhydroperoxide reductase,	1	9.728e-01
RXN0-2141	beta-ketoacyl-ACP synthase I,	1	5.407e-02
RXN0-2142	beta-ketoacyl-[acyl-carrier-protein] reductase,	1	5.940e-03
RXN0-2144	beta-hydroxyacyl-ACP dehydrase,	-1	3.707e-05
RXN0-2145	enoyl-ACP reductase (NAD[P]H),	-1	3.082e-07
RXN0-947	lipoyl-protein ligase A,	-1	9.442e-01
RXN0-949	lipoate synthase,	1	1.186e-03
//
sub-graph	24
ACP-S-ACETYLTRANSFER-RXN	acetyl-CoA:ACP transacylase,	1	4.808e-01
DHPDIOXYGEN-RXN	3-(2,3-dihydroxyphenyl)propionate dioxygenase,	-1	3.305e-01
MHPCHYDROL-RXN	2-hydroxy-6-ketonona-2,4-dienedioate hydrolase,	-1	7.502e-03
MYRPALMTRAN-RXN	myristoyl acyltransferase,	1	9.322e-02
RXN0-1138	dihydrolipoate dehydrogenase,	-1	9.442e-01
RXN0-947	lipoyl-protein ligase A,	-1	9.442e-01
RXN0-949	lipoate synthase,	1	1.186e-03
//
sub-graph	25
3.5.1.88-RXN	dihydroxyacetone kinase,	-1	5.923e-02
FORMATETHFLIG-RXN	formate-tetrahydrofolate ligase,	0	1.000e+00
FORMYLTHFDEFORMYL-RXN	formyltetrahydrofolate deformylase,	-1	1.472e-03
GARTRANSFORMYL2-RXN	GAR transformylase 2,	-1	4.086e-01
METHENYLTHFCYCLOHYDRO-RXN	methenyltetrahydrofolate cyclohydrolase,	1	5.247e-03
PYRUVFORMLY-RXN	pyruvate formate-lyase,	1	2.243e-18
RXN0-1382	formyl-CoA transferase,	-1	2.314e-02
RXN0-443	nan	0	1.000e+00
TRANS-RXN-1	transporter,	1	4.479e-20
//
sub-graph	26
2-OXOGLUT-DECARBOX-RXN	2-oxoglutarate decarboxylase,	-1	8.327e-01
DNA-DIRECTED-DNA-POLYMERASE-RXN	dihydroxyacetone kinase,	-1	1.175e-01
THI-P-KIN-RXN	thiamine phosphate kinase,	1	7.014e-01
THI-P-SYN-RXN	thiamine phosphate synthase,	-1	8.334e-09
THIKIN-RXN	thiamine kinase,	1	5.639e-01
YIAE1-RXN	2-ketoaldonate reductase,	-1	4.295e-09
//
sub-graph	27
ABC-12-RXN	Transporters,	1	3.273e-02
ASNSYNB-RXN	asparagine synthetase B,	1	2.864e-07
GLUTAMIDOTRANS-RXN	imidazole glycerol phosphate synthase,	1	2.107e-10
GLUTAMIN-RXN	putative glutaminase,	1	3.098e-01
GLUTAMINESYN-RXN	glutamine synthetase,	1	6.030e-01
NAD-SYNTH-GLN-RXN	NAD+ synthase, glutamine dependent,	1	4.285e-03
PABASYN-RXN	aminodeoxychorismate synthase,	1	4.509e-01
//
sub-graph	28
ABC-36-RXN	Transporters,	-1	4.075e-09
BRANCHED-CHAINAMINOTRANSFERVAL-RXN	branched chain amino acid aminotransferase,	1	7.982e-02
VALINE--TRNA-LIGASE-RXN	valyl-tRNA synthetase,	-1	1.288e-01
VALINE-PYRUVATE-AMINOTRANSFER-RXN	valine-pyruvate aminotransferase,	-1	8.880e-05
//
sub-graph	29
ADENYLOSUCCINATE-SYNTHASE-RXN	adenylosuccinate synthase,	-1	7.082e-01
AMPSYN-RXN	adenylosuccinate lyase,	-1	1.439e-05
ASPARAGHYD-RXN	asparaginase I,	-1	7.854e-04
GLUTATHIONE-SYN-RXN	glutathione synthetase,	-1	9.996e-05
GSPSYN-RXN	glutathionylspermidine synthetase,	-1	8.590e-01
HISTPRATPHYD-RXN	phosphoribosyl-ATP pyrophosphatase,	1	1.057e-09
IMPCYCLOHYDROLASE-RXN	IMP cyclohydrolase,	-1	2.933e-03
INOSINEKIN-RXN	inosine kinase,	-1	8.790e-02
MHPELY-RXN	4-hydroxy-2-ketovalerate aldolase,	-1	5.975e-02
PYROXALTRANSAM-RXN	pyridoxamine-oxaloacetate transaminase,	0	1.000e+00
RXN0-2022	acetoin synthesis,	-1	1.287e-01
TRANS-RXN-127	transporter,	-1	9.575e-01
//
sub-graph	30
ADENYLOSUCCINATE-SYNTHASE-RXN	adenylosuccinate synthase,	-1	7.082e-01
AMPSYN-RXN	adenylosuccinate lyase,	-1	1.439e-05
ASPARAGHYD-RXN	asparaginase I,	-1	7.854e-04
GLUTATHIONE-SYN-RXN	glutathione synthetase,	-1	9.996e-05
GSPSYN-RXN	glutathionylspermidine synthetase,	-1	8.590e-01
HISTPRATPHYD-RXN	phosphoribosyl-ATP pyrophosphatase,	1	1.057e-09
IMPCYCLOHYDROLASE-RXN	IMP cyclohydrolase,	-1	2.933e-03
INOSINEKIN-RXN	inosine kinase,	-1	8.790e-02
MHPELY-RXN	4-hydroxy-2-ketovalerate aldolase,	-1	5.975e-02
PYROXALTRANSAM-RXN	pyridoxamine-oxaloacetate transaminase,	0	1.000e+00
RXN0-2022	acetoin synthesis,	-1	1.287e-01
TRANS-RXN-127	transporter,	-1	9.575e-01
//
sub-graph	31
2-OXOGLUT-DECARBOX-RXN	2-oxoglutarate decarboxylase,	-1	8.327e-01
DNA-DIRECTED-DNA-POLYMERASE-RXN	dihydroxyacetone kinase,	-1	1.175e-01
THI-P-KIN-RXN	thiamine phosphate kinase,	1	7.014e-01
THI-P-SYN-RXN	thiamine phosphate synthase,	-1	8.334e-09
THIKIN-RXN	thiamine kinase,	1	5.639e-01
YIAE1-RXN	2-ketoaldonate reductase,	-1	4.295e-09
//
sub-graph	32
ABC-12-RXN	Transporters,	1	3.273e-02
ASNSYNB-RXN	asparagine synthetase B,	1	2.864e-07
GLUTAMIDOTRANS-RXN	imidazole glycerol phosphate synthase,	1	2.107e-10
GLUTAMIN-RXN	putative glutaminase,	1	3.098e-01
GLUTAMINESYN-RXN	glutamine synthetase,	1	6.030e-01
NAD-SYNTH-GLN-RXN	NAD+ synthase, glutamine dependent,	1	4.285e-03
PABASYN-RXN	aminodeoxychorismate synthase,	1	4.509e-01
//
sub-graph	33
ACP-S-ACETYLTRANSFER-RXN	acetyl-CoA:ACP transacylase,	1	4.808e-01
DHPDIOXYGEN-RXN	3-(2,3-dihydroxyphenyl)propionate dioxygenase,	-1	3.305e-01
MHPCHYDROL-RXN	2-hydroxy-6-ketonona-2,4-dienedioate hydrolase,	-1	7.502e-03
MYRPALMTRAN-RXN	myristoyl acyltransferase,	1	9.322e-02
RXN0-1138	dihydrolipoate dehydrogenase,	-1	9.442e-01
RXN0-947	lipoyl-protein ligase A,	-1	9.442e-01
RXN0-949	lipoate synthase,	1	1.186e-03
//
sub-graph	34
3-OXOACYL-ACP-SYNTH-BASE-RXN	beta-ketoacyl-ACP synthase I,	1	5.407e-02
ACP-S-ACETYLTRANSFER-RXN	acetyl-CoA:ACP transacylase,	1	4.808e-01
DHPDIOXYGEN-RXN	3-(2,3-dihydroxyphenyl)propionate dioxygenase,	-1	3.305e-01
GLYCEROL-3-P-ACYLTRANSFER-RXN	glycerol-3-phosphate acyltransferase,	-1	1.113e-01
MERCAPYSTRANS-RXN	3-mercaptopyruvate:cyanide sulfurtransferase,	-1	2.102e-02
MHPCHYDROL-RXN	2-hydroxy-6-ketonona-2,4-dienedioate hydrolase,	-1	7.502e-03
MYRISTOYLACYLTRAN-RXN	myristoyl acyltransferase,	1	9.322e-02
MYRPALMTRAN-RXN	myristoyl acyltransferase,	1	9.322e-02
PALMITOTRANS-RXN	palmitoleoyl acyltransferase,	-1	5.439e-01
RCSFB-RXN	nan	0	1.000e+00
RXN0-1137	dihydrolipoate dehydrogenase,	-1	9.442e-01
RXN0-1138	dihydrolipoate dehydrogenase,	-1	9.442e-01
RXN0-1842	UDP-GlcA C-4"-dehydrogenase,	1	1.914e-03
RXN0-2001	alkylhydroperoxide reductase,	1	9.728e-01
RXN0-2141	beta-ketoacyl-ACP synthase I,	1	5.407e-02
RXN0-2142	beta-ketoacyl-[acyl-carrier-protein] reductase,	1	5.940e-03
RXN0-2144	beta-hydroxyacyl-ACP dehydrase,	-1	3.707e-05
RXN0-2145	enoyl-ACP reductase (NAD[P]H),	-1	3.082e-07
RXN0-947	lipoyl-protein ligase A,	-1	9.442e-01
RXN0-949	lipoate synthase,	1	1.186e-03
//
sub-graph	35
6-PHOSPHO-BETA-GLUCOSIDASE-RXN	phenylacetate-CoA ligase,	1	2.858e-06
AMYLOMALT-RXN	amylomaltase,	-1	3.423e-01
DEPHOSICITDEHASE-RXN	isocitrate dehydrogenase phosphatase,	-1	3.088e-11
GALACTURIDYLYLTRANS-RXN	UDP-glucose-hexose-1-phosphate uridylyltransferase ,	-1	1.148e-06
GLUCDEHYDROG-RXN	glucose dehydrogenase (pyrroloquinoline-quinone),	-1	5.311e-05
GLUCOKIN-RXN	glucokinase,	1	1.369e-07
GLUCOSE-1-PHOSPHAT-RXN	glucose-1-phosphatase,	-1	7.788e-01
MALTACETYLTRAN-RXN	maltose acetyltransferase,	-1	4.309e-01
MALTDEG-RXN	maltose degrading enzyme,	-1	3.423e-01
MALTODEG-RXN	maltose degrading enzyme 2,	-1	3.423e-01
MALTODEXGLUCOSID-RXN	maltodextrin glucosidase,	1	2.616e-01
PGLUCISOM-RXN	phosphoglucose isomerase,	1	3.264e-07
RXN0-2543	flavorubredoxin reductase,	-1	1.254e-01
TRE6PHYDRO-RXN	trehalose-6-phosphate hydrolase,	-1	9.740e-02
TREHALA-RXN	trehalase, cytoplasmic,	-1	8.791e-01
//
sub-graph	36
2.7.1.121-RXN	dihydroxyacetone kinase,	1	7.390e-02
DXS-RXN	lipoyl-protein ligase A,	-1	3.464e-01
ENOYL-ACP-REDUCT-NADPH-RXN	enoyl-ACP reductase (NADPH),	-1	3.082e-07
GLUCOSAMINE-6-P-DEAMIN-RXN	glucosamine-6-phosphate deaminase,	-1	4.763e-02
MANNPDEHYDROG-RXN	mannitol-1-phosphate 5-dehydrogenase,	1	2.173e-03
RXN0-313	fructose 6-phosphate aldolase 1,	-1	5.120e-01
TRANS-RXN-156	Transporter,	1	9.132e-03
//
sub-graph	37
2.7.1.121-RXN	dihydroxyacetone kinase,	1	7.390e-02
DXS-RXN	lipoyl-protein ligase A,	-1	3.464e-01
ENOYL-ACP-REDUCT-NADPH-RXN	enoyl-ACP reductase (NADPH),	-1	3.082e-07
GLUCOSAMINE-6-P-DEAMIN-RXN	glucosamine-6-phosphate deaminase,	-1	4.763e-02
MANNPDEHYDROG-RXN	mannitol-1-phosphate 5-dehydrogenase,	1	2.173e-03
RXN0-313	fructose 6-phosphate aldolase 1,	-1	5.120e-01
TRANS-RXN-156	Transporter,	1	9.132e-03
//
sub-graph	38
ACP-S-ACETYLTRANSFER-RXN	acetyl-CoA:ACP transacylase,	1	4.808e-01
DHPDIOXYGEN-RXN	3-(2,3-dihydroxyphenyl)propionate dioxygenase,	-1	3.305e-01
MHPCHYDROL-RXN	2-hydroxy-6-ketonona-2,4-dienedioate hydrolase,	-1	7.502e-03
MYRPALMTRAN-RXN	myristoyl acyltransferase,	1	9.322e-02
RXN0-1138	dihydrolipoate dehydrogenase,	-1	9.442e-01
RXN0-947	lipoyl-protein ligase A,	-1	9.442e-01
RXN0-949	lipoate synthase,	1	1.186e-03
//
sub-graph	39
ADENYLOSUCCINATE-SYNTHASE-RXN	adenylosuccinate synthase,	-1	7.082e-01
AMPSYN-RXN	adenylosuccinate lyase,	-1	1.439e-05
ASPARAGHYD-RXN	asparaginase I,	-1	7.854e-04
GLUTATHIONE-SYN-RXN	glutathione synthetase,	-1	9.996e-05
GSPSYN-RXN	glutathionylspermidine synthetase,	-1	8.590e-01
HISTPRATPHYD-RXN	phosphoribosyl-ATP pyrophosphatase,	1	1.057e-09
IMPCYCLOHYDROLASE-RXN	IMP cyclohydrolase,	-1	2.933e-03
INOSINEKIN-RXN	inosine kinase,	-1	8.790e-02
MHPELY-RXN	4-hydroxy-2-ketovalerate aldolase,	-1	5.975e-02
PYROXALTRANSAM-RXN	pyridoxamine-oxaloacetate transaminase,	0	1.000e+00
RXN0-2022	acetoin synthesis,	-1	1.287e-01
TRANS-RXN-127	transporter,	-1	9.575e-01
//
sub-graph	40
QUINOLINATE-SYNTHA-RXN	quinolinate synthetase A,	1	1.640e-03
QUINOLINATE-SYNTHE-MULTI-RXN	quinolinate synthetase,	1	5.128e-04
RHAMNULPALDOL-RXN	rhamnulose-1-phosphate aldolase,	-1	2.456e-01
RXN0-313	fructose 6-phosphate aldolase 1,	-1	5.120e-01
TAGAALDOL-RXN	tagatose-1,6-bisphosphate aldolase 1,	1	5.951e-01
TRIOSEPISOMERIZATION-RXN	triose phosphate isomerase,	1	1.851e-12
//
sub-graph	41
QUINOLINATE-SYNTHA-RXN	quinolinate synthetase A,	1	1.640e-03
QUINOLINATE-SYNTHE-MULTI-RXN	quinolinate synthetase,	1	5.128e-04
RHAMNULPALDOL-RXN	rhamnulose-1-phosphate aldolase,	-1	2.456e-01
RXN0-313	fructose 6-phosphate aldolase 1,	-1	5.120e-01
TAGAALDOL-RXN	tagatose-1,6-bisphosphate aldolase 1,	1	5.951e-01
TRIOSEPISOMERIZATION-RXN	triose phosphate isomerase,	1	1.851e-12
//
sub-graph	42
ACP-S-ACETYLTRANSFER-RXN	acetyl-CoA:ACP transacylase,	1	4.808e-01
DHPDIOXYGEN-RXN	3-(2,3-dihydroxyphenyl)propionate dioxygenase,	-1	3.305e-01
MHPCHYDROL-RXN	2-hydroxy-6-ketonona-2,4-dienedioate hydrolase,	-1	7.502e-03
MYRPALMTRAN-RXN	myristoyl acyltransferase,	1	9.322e-02
RXN0-1138	dihydrolipoate dehydrogenase,	-1	9.442e-01
RXN0-947	lipoyl-protein ligase A,	-1	9.442e-01
RXN0-949	lipoate synthase,	1	1.186e-03
//
sub-graph	43
ABC-12-RXN	Transporters,	1	3.273e-02
ASNSYNB-RXN	asparagine synthetase B,	1	2.864e-07
GLUTAMIDOTRANS-RXN	imidazole glycerol phosphate synthase,	1	2.107e-10
GLUTAMIN-RXN	putative glutaminase,	1	3.098e-01
GLUTAMINESYN-RXN	glutamine synthetase,	1	6.030e-01
NAD-SYNTH-GLN-RXN	NAD+ synthase, glutamine dependent,	1	4.285e-03
PABASYN-RXN	aminodeoxychorismate synthase,	1	4.509e-01
//
sub-graph	44
ACETATE--COA-LIGASE-RXN	acetyl-CoA synthetase,	-1	1.189e-03
ACETATEKIN-RXN	acetate kinase C,	-1	4.785e-01
ACETYLESTERASE-RXN	acetyl-esterase,	1	1.934e-02
ACETYLORNDEACET-RXN	acetylornithine deacetylase,	-1	3.819e-03
ACP-S-ACETYLTRANSFER-RXN	acetyl-CoA:ACP transacylase,	1	4.808e-01
ACSERLY-RXN	O-acetylserine (thiol)-lyase A,	1	4.132e-01
CITC-RXN	citrate lyase ligase,	-1	3.246e-08
OHMETPYRKIN-RXN	hydroxymethylpyrimidine kinase 2,	-1	2.171e-06
RXN0-1981	selenide, water dikinase,	-1	6.268e-01
RXN0-947	lipoyl-protein ligase A,	-1	9.442e-01
TDCEACT1-RXN	pyruvate formate-lyase activating enzyme,	1	4.832e-13
UDPACYLGLCNACDEACETYL-RXN	UDP-3-O-acyl-N-acetylglucosamine deacetylase,	1	1.261e-03
UDPHYDROXYMYRGLUCOSAMNACETYLTRANS-RXN	UDP-3-O-[3-hydroxymyristoyl]glucosamine N-acetyltransferase,	1	5.250e-01
UDPNACETYLGLUCOSAMACYLTRANS-RXN	UDP-N-acetylglucosamine acyltransferase,	1	2.659e-01
//
sub-graph	45
F16ALDOLASE-RXN	fructose bisphosphate aldolase class I,	1	4.949e-01
GLYC3PDEHYDROGBIOSYN-RXN	glycerol-3-phosphate-dehydrogenase-[NAD+],	-1	2.958e-01
GLYOXIII-RXN	glyoxalase III,	0	1.000e+00
GTP-CYCLOHYDRO-II-RXN	GTP cyclohydrolase II,	1	5.716e-01
METHGLYSYN-RXN	methylglyoxal synthase,	1	8.606e-10
RXN0-443	nan	0	1.000e+00
//
sub-graph	46
F16ALDOLASE-RXN	fructose bisphosphate aldolase class I,	1	4.949e-01
GLYC3PDEHYDROGBIOSYN-RXN	glycerol-3-phosphate-dehydrogenase-[NAD+],	-1	2.958e-01
GTP-CYCLOHYDRO-II-RXN	GTP cyclohydrolase II,	1	5.716e-01
METHGLYSYN-RXN	methylglyoxal synthase,	1	8.606e-10
RIBOFLAVINSYNDEAM-RXN	pyrimidine deaminase,	-1	2.916e-01
RXN0-443	nan	0	1.000e+00
TRANS-RXN-1	transporter,	1	4.479e-20
//
sub-graph	47
ACP-S-ACETYLTRANSFER-RXN	acetyl-CoA:ACP transacylase,	1	4.808e-01
DHPDIOXYGEN-RXN	3-(2,3-dihydroxyphenyl)propionate dioxygenase,	-1	3.305e-01
MHPCHYDROL-RXN	2-hydroxy-6-ketonona-2,4-dienedioate hydrolase,	-1	7.502e-03
MYRPALMTRAN-RXN	myristoyl acyltransferase,	1	9.322e-02
RXN0-1138	dihydrolipoate dehydrogenase,	-1	9.442e-01
RXN0-947	lipoyl-protein ligase A,	-1	9.442e-01
RXN0-949	lipoate synthase,	1	1.186e-03
//
sub-graph	48
CDPKIN-RXN	CDP kinase,	-1	2.094e-10
CPM-KDOSYNTH-RXN	3-deoxy-D-<i>manno</i>-octulosonate-cytidylyltransferase,	-1	7.729e-01
CTPSYN-RXN	CTP synthetase,	1	3.675e-05
KDO-8PPHOSPHAT-RXN	3-deoxy-D-<i>manno</i>-octulosonate 8-phosphate phosphatase,	1	9.219e-06
KDOTRANS-RXN	KDO transferase,	-1	6.025e-09
KDOTRANS2-RXN	KDO transferase,	-1	6.025e-09
PAPSREDGLUT-RXN	3'-phospho-adenylylsulfate reductase,	1	4.127e-01
RIBONUCLEOSIDE-DIP-REDUCTII-RXN	ribonucleoside-diphosphate reductase II,	-1	9.649e-09
RXN0-383	CTP pyrophosphohydrolase,	1	9.187e-01
RXN0-723	phenylacetate-CoA ligase,	1	1.259e-05
//
sub-graph	49
ACETATE--COA-LIGASE-RXN	acetyl-CoA synthetase,	-1	1.189e-03
ACETATEKIN-RXN	acetate kinase C,	-1	4.785e-01
ACETYLESTERASE-RXN	acetyl-esterase,	1	1.934e-02
ACETYLORNDEACET-RXN	acetylornithine deacetylase,	-1	3.819e-03
ACP-S-ACETYLTRANSFER-RXN	acetyl-CoA:ACP transacylase,	1	4.808e-01
ACSERLY-RXN	O-acetylserine (thiol)-lyase A,	1	4.132e-01
CITC-RXN	citrate lyase ligase,	-1	3.246e-08
OHMETPYRKIN-RXN	hydroxymethylpyrimidine kinase 2,	-1	2.171e-06
RXN0-1981	selenide, water dikinase,	-1	6.268e-01
RXN0-947	lipoyl-protein ligase A,	-1	9.442e-01
TDCEACT1-RXN	pyruvate formate-lyase activating enzyme,	1	4.832e-13
UDPACYLGLCNACDEACETYL-RXN	UDP-3-O-acyl-N-acetylglucosamine deacetylase,	1	1.261e-03
UDPHYDROXYMYRGLUCOSAMNACETYLTRANS-RXN	UDP-3-O-[3-hydroxymyristoyl]glucosamine N-acetyltransferase,	1	5.250e-01
UDPNACETYLGLUCOSAMACYLTRANS-RXN	UDP-N-acetylglucosamine acyltransferase,	1	2.659e-01
//
sub-graph	50
ACP-S-ACETYLTRANSFER-RXN	acetyl-CoA:ACP transacylase,	1	4.808e-01
DHPDIOXYGEN-RXN	3-(2,3-dihydroxyphenyl)propionate dioxygenase,	-1	3.305e-01
MHPCHYDROL-RXN	2-hydroxy-6-ketonona-2,4-dienedioate hydrolase,	-1	7.502e-03
MYRPALMTRAN-RXN	myristoyl acyltransferase,	1	9.322e-02
RXN0-1138	dihydrolipoate dehydrogenase,	-1	9.442e-01
RXN0-947	lipoyl-protein ligase A,	-1	9.442e-01
RXN0-949	lipoate synthase,	1	1.186e-03
//
sub-graph	51
ACP-S-ACETYLTRANSFER-RXN	acetyl-CoA:ACP transacylase,	1	4.808e-01
DHPDIOXYGEN-RXN	3-(2,3-dihydroxyphenyl)propionate dioxygenase,	-1	3.305e-01
MHPCHYDROL-RXN	2-hydroxy-6-ketonona-2,4-dienedioate hydrolase,	-1	7.502e-03
MYRPALMTRAN-RXN	myristoyl acyltransferase,	1	9.322e-02
RXN0-1138	dihydrolipoate dehydrogenase,	-1	9.442e-01
RXN0-947	lipoyl-protein ligase A,	-1	9.442e-01
RXN0-949	lipoate synthase,	1	1.186e-03
//
sub-graph	52
ADENOSINE-NUCLEOSIDASE-RXN	ribonucleoside hydrolase 3,	-1	9.381e-01
CHD-RXN	choline dehydrogenase,	-1	8.746e-05
DAADEHYDROG-RXN	D-amino acid dehydrogenase,	1	3.298e-04
DIMESULFREDUCT-RXN	dimethyl sulfoxide reductase,	1	8.046e-08
HYDROXYLAMINE-REDUCTASE-RXN	hydroxylamine reductase,	1	3.809e-08
PEROXID-RXN	thiol peroxidase,	1	2.036e-01
PNKIN-RXN	pyridoxal kinase,	-1	5.470e-01
PNPOXI-RXN	pyridoxine 5'-phosphate oxidase,	1	8.910e-02
RXN0-2101	putative selenate reductase,	-1	6.518e-04
RXN0-300	glyoxylate reductase B,	-1	4.295e-09
SELENOCYSTEINE-LYASE-RXN	selenocysteine lyase,	-1	3.061e-06
THTOREDUCT-RXN	tetrahydrothiophene 1-oxide reductase,	0	1.000e+00
TRANS-RXN-108A	transporter,	-1	2.313e-01
TRANS-RXN-99	transaldolase B,	-1	2.104e-04
//
sub-graph	53
ADENOSINE-NUCLEOSIDASE-RXN	ribonucleoside hydrolase 3,	-1	9.381e-01
CHD-RXN	choline dehydrogenase,	-1	8.746e-05
DAADEHYDROG-RXN	D-amino acid dehydrogenase,	1	3.298e-04
DIMESULFREDUCT-RXN	dimethyl sulfoxide reductase,	1	8.046e-08
HYDROXYLAMINE-REDUCTASE-RXN	hydroxylamine reductase,	1	3.809e-08
PEROXID-RXN	thiol peroxidase,	1	2.036e-01
PNKIN-RXN	pyridoxal kinase,	-1	5.470e-01
PNPOXI-RXN	pyridoxine 5'-phosphate oxidase,	1	8.910e-02
RXN0-2101	putative selenate reductase,	-1	6.518e-04
RXN0-300	glyoxylate reductase B,	-1	4.295e-09
SELENOCYSTEINE-LYASE-RXN	selenocysteine lyase,	-1	3.061e-06
THTOREDUCT-RXN	tetrahydrothiophene 1-oxide reductase,	0	1.000e+00
TRANS-RXN-108A	transporter,	-1	2.313e-01
TRANS-RXN-99	transaldolase B,	-1	2.104e-04
//
sub-graph	54
ADENOSINE-NUCLEOSIDASE-RXN	ribonucleoside hydrolase 3,	-1	9.381e-01
CHD-RXN	choline dehydrogenase,	-1	8.746e-05
DAADEHYDROG-RXN	D-amino acid dehydrogenase,	1	3.298e-04
DIMESULFREDUCT-RXN	dimethyl sulfoxide reductase,	1	8.046e-08
HYDROXYLAMINE-REDUCTASE-RXN	hydroxylamine reductase,	1	3.809e-08
PEROXID-RXN	thiol peroxidase,	1	2.036e-01
PNKIN-RXN	pyridoxal kinase,	-1	5.470e-01
PNPOXI-RXN	pyridoxine 5'-phosphate oxidase,	1	8.910e-02
RXN0-2101	putative selenate reductase,	-1	6.518e-04
RXN0-300	glyoxylate reductase B,	-1	4.295e-09
SELENOCYSTEINE-LYASE-RXN	selenocysteine lyase,	-1	3.061e-06
THTOREDUCT-RXN	tetrahydrothiophene 1-oxide reductase,	0	1.000e+00
TRANS-RXN-108A	transporter,	-1	2.313e-01
TRANS-RXN-99	transaldolase B,	-1	2.104e-04
//
sub-graph	55
2-OXOGLUT-DECARBOX-RXN	2-oxoglutarate decarboxylase,	-1	8.327e-01
DNA-DIRECTED-DNA-POLYMERASE-RXN	dihydroxyacetone kinase,	-1	1.175e-01
THI-P-KIN-RXN	thiamine phosphate kinase,	1	7.014e-01
THI-P-SYN-RXN	thiamine phosphate synthase,	-1	8.334e-09
THIKIN-RXN	thiamine kinase,	1	5.639e-01
YIAE1-RXN	2-ketoaldonate reductase,	-1	4.295e-09
//
sub-graph	56
ACP-S-ACETYLTRANSFER-RXN	acetyl-CoA:ACP transacylase,	1	4.808e-01
DHPDIOXYGEN-RXN	3-(2,3-dihydroxyphenyl)propionate dioxygenase,	-1	3.305e-01
MHPCHYDROL-RXN	2-hydroxy-6-ketonona-2,4-dienedioate hydrolase,	-1	7.502e-03
MYRPALMTRAN-RXN	myristoyl acyltransferase,	1	9.322e-02
RXN0-1138	dihydrolipoate dehydrogenase,	-1	9.442e-01
RXN0-947	lipoyl-protein ligase A,	-1	9.442e-01
RXN0-949	lipoate synthase,	1	1.186e-03
//
sub-graph	57
QUINOLINATE-SYNTHA-RXN	quinolinate synthetase A,	1	1.640e-03
QUINOLINATE-SYNTHE-MULTI-RXN	quinolinate synthetase,	1	5.128e-04
RHAMNULPALDOL-RXN	rhamnulose-1-phosphate aldolase,	-1	2.456e-01
RXN0-313	fructose 6-phosphate aldolase 1,	-1	5.120e-01
TAGAALDOL-RXN	tagatose-1,6-bisphosphate aldolase 1,	1	5.951e-01
TRIOSEPISOMERIZATION-RXN	triose phosphate isomerase,	1	1.851e-12
//
sub-graph	58
QUINOLINATE-SYNTHA-RXN	quinolinate synthetase A,	1	1.640e-03
QUINOLINATE-SYNTHE-MULTI-RXN	quinolinate synthetase,	1	5.128e-04
RHAMNULPALDOL-RXN	rhamnulose-1-phosphate aldolase,	-1	2.456e-01
RXN0-313	fructose 6-phosphate aldolase 1,	-1	5.120e-01
TAGAALDOL-RXN	tagatose-1,6-bisphosphate aldolase 1,	1	5.951e-01
TRIOSEPISOMERIZATION-RXN	triose phosphate isomerase,	1	1.851e-12
//
sub-graph	59
F16ALDOLASE-RXN	fructose bisphosphate aldolase class I,	1	4.949e-01
GLYC3PDEHYDROGBIOSYN-RXN	glycerol-3-phosphate-dehydrogenase-[NAD+],	-1	2.958e-01
GLYOXIII-RXN	glyoxalase III,	0	1.000e+00
GTP-CYCLOHYDRO-II-RXN	GTP cyclohydrolase II,	1	5.716e-01
METHGLYSYN-RXN	methylglyoxal synthase,	1	8.606e-10
RXN0-443	nan	0	1.000e+00
//
sub-graph	60
ACECOATRANS-RXN	acetate CoA-transferase,	0	1.000e+00
ACETATE--COA-LIGASE-RXN	acetyl-CoA synthetase,	-1	1.189e-03
ACETATEKIN-RXN	acetate kinase C,	-1	4.785e-01
ACETYLESTERASE-RXN	acetyl-esterase,	1	1.934e-02
ACETYLORNDEACET-RXN	acetylornithine deacetylase,	-1	3.819e-03
ACP-S-ACETYLTRANSFER-RXN	acetyl-CoA:ACP transacylase,	1	4.808e-01
ACSERLY-RXN	O-acetylserine (thiol)-lyase A,	1	4.132e-01
CITC-RXN	citrate lyase ligase,	-1	3.246e-08
OHMETPYRKIN-RXN	hydroxymethylpyrimidine kinase 2,	-1	2.171e-06
RXN0-1981	selenide, water dikinase,	-1	6.268e-01
RXN0-947	lipoyl-protein ligase A,	-1	9.442e-01
TDCEACT1-RXN	pyruvate formate-lyase activating enzyme,	1	4.832e-13
UDPACYLGLCNACDEACETYL-RXN	UDP-3-O-acyl-N-acetylglucosamine deacetylase,	1	1.261e-03
UDPHYDROXYMYRGLUCOSAMNACETYLTRANS-RXN	UDP-3-O-[3-hydroxymyristoyl]glucosamine N-acetyltransferase,	1	5.250e-01
UDPNACETYLGLUCOSAMACYLTRANS-RXN	UDP-N-acetylglucosamine acyltransferase,	1	2.659e-01
//
sub-graph	61
GLYCOLALD-DEHYDROG-RXN	aldehyde dehydrogenase,	-1	2.059e-03
GLYOXYLATE-REDUCTASE-(NADP+)-RXN	nan	-1	4.295e-09
HOMOSERDEAM-RXN	homoserine deaminase,	0	1.000e+00
HOMOSERKIN-RXN	homoserine kinase,	1	2.777e-02
TRANS-RXN-105	transporter,	-1	5.498e-02
//
sub-graph	62
METHIONINE--TRNA-LIGASE-RXN	methionyl-tRNA synthetase,	1	3.815e-01
METHIONINE-S-OXIDE-REDUCTASE-RXN	methionine sulfoxide reductase,	-1	3.904e-02
MMUM-RXN	homocysteine methyltransferase,	-1	9.607e-01
NRDACTMULTI-RXN	anaerobic nucleoside-triphosphate reductase activating system,	1	1.970e-04
RNTRACTIV-RXN	ribonucleoside triphosphate reductase activase,	1	5.817e-08
RXN0-1342	S-adenosylmethionine:tRNA ribosyltransferase-isomerase,	-1	1.801e-01
RXN0-949	lipoate synthase,	1	1.186e-03
//
sub-graph	63
METHIONINE--TRNA-LIGASE-RXN	methionyl-tRNA synthetase,	1	3.815e-01
METHIONINE-S-OXIDE-REDUCTASE-RXN	methionine sulfoxide reductase,	-1	3.904e-02
MMUM-RXN	homocysteine methyltransferase,	-1	9.607e-01
NRDACTMULTI-RXN	anaerobic nucleoside-triphosphate reductase activating system,	1	1.970e-04
RNTRACTIV-RXN	ribonucleoside triphosphate reductase activase,	1	5.817e-08
RXN0-1342	S-adenosylmethionine:tRNA ribosyltransferase-isomerase,	-1	1.801e-01
RXN0-949	lipoate synthase,	1	1.186e-03
//
sub-graph	64
ACP-S-ACETYLTRANSFER-RXN	acetyl-CoA:ACP transacylase,	1	4.808e-01
DHPDIOXYGEN-RXN	3-(2,3-dihydroxyphenyl)propionate dioxygenase,	-1	3.305e-01
MHPCHYDROL-RXN	2-hydroxy-6-ketonona-2,4-dienedioate hydrolase,	-1	7.502e-03
MYRPALMTRAN-RXN	myristoyl acyltransferase,	1	9.322e-02
RXN0-1138	dihydrolipoate dehydrogenase,	-1	9.442e-01
RXN0-947	lipoyl-protein ligase A,	-1	9.442e-01
RXN0-949	lipoate synthase,	1	1.186e-03
//
sub-graph	65
ADENOSINE-NUCLEOSIDASE-RXN	ribonucleoside hydrolase 3,	-1	9.381e-01
CHD-RXN	choline dehydrogenase,	-1	8.746e-05
DAADEHYDROG-RXN	D-amino acid dehydrogenase,	1	3.298e-04
DIMESULFREDUCT-RXN	dimethyl sulfoxide reductase,	1	8.046e-08
HYDROXYLAMINE-REDUCTASE-RXN	hydroxylamine reductase,	1	3.809e-08
PEROXID-RXN	thiol peroxidase,	1	2.036e-01
PNKIN-RXN	pyridoxal kinase,	-1	5.470e-01
PNPOXI-RXN	pyridoxine 5'-phosphate oxidase,	1	8.910e-02
RXN0-2101	putative selenate reductase,	-1	6.518e-04
RXN0-300	glyoxylate reductase B,	-1	4.295e-09
SELENOCYSTEINE-LYASE-RXN	selenocysteine lyase,	-1	3.061e-06
THTOREDUCT-RXN	tetrahydrothiophene 1-oxide reductase,	0	1.000e+00
TRANS-RXN-108A	transporter,	-1	2.313e-01
TRANS-RXN-99	transaldolase B,	-1	2.104e-04
//
sub-graph	66
ADENOSINE-NUCLEOSIDASE-RXN	ribonucleoside hydrolase 3,	-1	9.381e-01
CHD-RXN	choline dehydrogenase,	-1	8.746e-05
DAADEHYDROG-RXN	D-amino acid dehydrogenase,	1	3.298e-04
DIMESULFREDUCT-RXN	dimethyl sulfoxide reductase,	1	8.046e-08
HYDROXYLAMINE-REDUCTASE-RXN	hydroxylamine reductase,	1	3.809e-08
PEROXID-RXN	thiol peroxidase,	1	2.036e-01
PNKIN-RXN	pyridoxal kinase,	-1	5.470e-01
PNPOXI-RXN	pyridoxine 5'-phosphate oxidase,	1	8.910e-02
RXN0-2101	putative selenate reductase,	-1	6.518e-04
RXN0-300	glyoxylate reductase B,	-1	4.295e-09
SELENOCYSTEINE-LYASE-RXN	selenocysteine lyase,	-1	3.061e-06
THTOREDUCT-RXN	tetrahydrothiophene 1-oxide reductase,	0	1.000e+00
TRANS-RXN-108A	transporter,	-1	2.313e-01
TRANS-RXN-99	transaldolase B,	-1	2.104e-04
//
sub-graph	67
3-CH3-2-OXOBUTANOATE-OH-CH3-XFER-RXN	3-methyl-2-oxobutanoate hydroxymethyltransferase,	1	7.144e-15
GART-RXN	phosphoribosylglycinamide formyltransferase,	-1	2.738e-02
GCVMULTI-RXN	gcv system,	-1	7.682e-14
GCVT-RXN	aminomethyltransferase,	-1	2.806e-18
METHENYLTHFCYCLOHYDRO-RXN	methenyltetrahydrofolate cyclohydrolase,	1	5.247e-03
METHIONYL-TRNA-FORMYLTRANSFERASE-RXN	tRNA (Gm18) 2'-O-methyltransferase,	-1	4.221e-05
METHYLENETHFDEHYDROG-NADP-RXN	methylenetetrahydrofolate dehydrogenase-(NADP+),	1	5.247e-03
RXN0-1862	UDP-L-Ara4N formyltransferase,	1	1.745e-01
//
sub-graph	68
3-CH3-2-OXOBUTANOATE-OH-CH3-XFER-RXN	3-methyl-2-oxobutanoate hydroxymethyltransferase,	1	7.144e-15
GART-RXN	phosphoribosylglycinamide formyltransferase,	-1	2.738e-02
GCVMULTI-RXN	gcv system,	-1	7.682e-14
GCVT-RXN	aminomethyltransferase,	-1	2.806e-18
METHENYLTHFCYCLOHYDRO-RXN	methenyltetrahydrofolate cyclohydrolase,	1	5.247e-03
METHIONYL-TRNA-FORMYLTRANSFERASE-RXN	tRNA (Gm18) 2'-O-methyltransferase,	-1	4.221e-05
METHYLENETHFDEHYDROG-NADP-RXN	methylenetetrahydrofolate dehydrogenase-(NADP+),	1	5.247e-03
RXN0-1862	UDP-L-Ara4N formyltransferase,	1	1.745e-01
//
sub-graph	69
QUINOLINATE-SYNTHA-RXN	quinolinate synthetase A,	1	1.640e-03
QUINOLINATE-SYNTHE-MULTI-RXN	quinolinate synthetase,	1	5.128e-04
RHAMNULPALDOL-RXN	rhamnulose-1-phosphate aldolase,	-1	2.456e-01
RXN0-313	fructose 6-phosphate aldolase 1,	-1	5.120e-01
TAGAALDOL-RXN	tagatose-1,6-bisphosphate aldolase 1,	1	5.951e-01
TRIOSEPISOMERIZATION-RXN	triose phosphate isomerase,	1	1.851e-12
//
sub-graph	70
QUINOLINATE-SYNTHA-RXN	quinolinate synthetase A,	1	1.640e-03
QUINOLINATE-SYNTHE-MULTI-RXN	quinolinate synthetase,	1	5.128e-04
RHAMNULPALDOL-RXN	rhamnulose-1-phosphate aldolase,	-1	2.456e-01
RXN0-313	fructose 6-phosphate aldolase 1,	-1	5.120e-01
TAGAALDOL-RXN	tagatose-1,6-bisphosphate aldolase 1,	1	5.951e-01
TRIOSEPISOMERIZATION-RXN	triose phosphate isomerase,	1	1.851e-12
//
sub-graph	71
ENVZ-RXN	nan	0	1.000e+00
METHGLYSYN-RXN	methylglyoxal synthase,	1	8.606e-10
OMPR-RXN	nan	0	1.000e+00
OMPRDEPHOS-RXN	nan	0	1.000e+00
TAGAALDOL-RXN	tagatose-1,6-bisphosphate aldolase 1,	1	5.951e-01
TRIOSEPISOMERIZATION-RXN	triose phosphate isomerase,	1	1.851e-12
//
sub-graph	72
F16ALDOLASE-RXN	fructose bisphosphate aldolase class I,	1	4.949e-01
GLYC3PDEHYDROGBIOSYN-RXN	glycerol-3-phosphate-dehydrogenase-[NAD+],	-1	2.958e-01
GTP-CYCLOHYDRO-II-RXN	GTP cyclohydrolase II,	1	5.716e-01
METHGLYSYN-RXN	methylglyoxal synthase,	1	8.606e-10
RIBOFLAVINSYNDEAM-RXN	pyrimidine deaminase,	-1	2.916e-01
RXN0-443	nan	0	1.000e+00
TRANS-RXN-1	transporter,	1	4.479e-20
//
sub-graph	73
F16ALDOLASE-RXN	fructose bisphosphate aldolase class I,	1	4.949e-01
GLYC3PDEHYDROGBIOSYN-RXN	glycerol-3-phosphate-dehydrogenase-[NAD+],	-1	2.958e-01
GLYOXIII-RXN	glyoxalase III,	0	1.000e+00
GTP-CYCLOHYDRO-II-RXN	GTP cyclohydrolase II,	1	5.716e-01
METHGLYSYN-RXN	methylglyoxal synthase,	1	8.606e-10
RXN0-443	nan	0	1.000e+00
//
sub-graph	74
3-CH3-2-OXOBUTANOATE-OH-CH3-XFER-RXN	3-methyl-2-oxobutanoate hydroxymethyltransferase,	1	7.144e-15
GART-RXN	phosphoribosylglycinamide formyltransferase,	-1	2.738e-02
GCVMULTI-RXN	gcv system,	-1	7.682e-14
GCVT-RXN	aminomethyltransferase,	-1	2.806e-18
METHENYLTHFCYCLOHYDRO-RXN	methenyltetrahydrofolate cyclohydrolase,	1	5.247e-03
METHIONYL-TRNA-FORMYLTRANSFERASE-RXN	tRNA (Gm18) 2'-O-methyltransferase,	-1	4.221e-05
METHYLENETHFDEHYDROG-NADP-RXN	methylenetetrahydrofolate dehydrogenase-(NADP+),	1	5.247e-03
RXN0-1862	UDP-L-Ara4N formyltransferase,	1	1.745e-01
//
sub-graph	75
3-CH3-2-OXOBUTANOATE-OH-CH3-XFER-RXN	3-methyl-2-oxobutanoate hydroxymethyltransferase,	1	7.144e-15
GART-RXN	phosphoribosylglycinamide formyltransferase,	-1	2.738e-02
GCVMULTI-RXN	gcv system,	-1	7.682e-14
GCVT-RXN	aminomethyltransferase,	-1	2.806e-18
METHENYLTHFCYCLOHYDRO-RXN	methenyltetrahydrofolate cyclohydrolase,	1	5.247e-03
METHIONYL-TRNA-FORMYLTRANSFERASE-RXN	tRNA (Gm18) 2'-O-methyltransferase,	-1	4.221e-05
METHYLENETHFDEHYDROG-NADP-RXN	methylenetetrahydrofolate dehydrogenase-(NADP+),	1	5.247e-03
RXN0-1862	UDP-L-Ara4N formyltransferase,	1	1.745e-01
//
sub-graph	76
ACECOATRANS-RXN	acetate CoA-transferase,	0	1.000e+00
ACETATE--COA-LIGASE-RXN	acetyl-CoA synthetase,	-1	1.189e-03
ACETATEKIN-RXN	acetate kinase C,	-1	4.785e-01
ACETYLESTERASE-RXN	acetyl-esterase,	1	1.934e-02
ACETYLORNDEACET-RXN	acetylornithine deacetylase,	-1	3.819e-03
ACP-S-ACETYLTRANSFER-RXN	acetyl-CoA:ACP transacylase,	1	4.808e-01
ACSERLY-RXN	O-acetylserine (thiol)-lyase A,	1	4.132e-01
CITC-RXN	citrate lyase ligase,	-1	3.246e-08
OHMETPYRKIN-RXN	hydroxymethylpyrimidine kinase 2,	-1	2.171e-06
RXN0-1981	selenide, water dikinase,	-1	6.268e-01
RXN0-947	lipoyl-protein ligase A,	-1	9.442e-01
TDCEACT1-RXN	pyruvate formate-lyase activating enzyme,	1	4.832e-13
UDPACYLGLCNACDEACETYL-RXN	UDP-3-O-acyl-N-acetylglucosamine deacetylase,	1	1.261e-03
UDPHYDROXYMYRGLUCOSAMNACETYLTRANS-RXN	UDP-3-O-[3-hydroxymyristoyl]glucosamine N-acetyltransferase,	1	5.250e-01
UDPNACETYLGLUCOSAMACYLTRANS-RXN	UDP-N-acetylglucosamine acyltransferase,	1	2.659e-01
//
sub-graph	77
2-METHYLCITRATE-SYNTHASE-RXN	methylcitrate synthase,	1	3.179e-01
ARGSUCCINSYN-RXN	argininosuccinate synthase,	1	2.663e-02
ASNSYNA-RXN	aspartate-ammonia ligase,	1	3.185e-03
ASPARTASE-RXN	aspartate ammonia-lyase,	1	1.644e-06
ASPARTATE--TRNA-LIGASE-RXN	aspartyl-tRNA synthetase,	1	6.064e-01
ASPARTATEKIN-RXN	aspartate kinase I,	1	8.225e-03
ASPCARBTRANS-RXN	aspartate carbamoyltransferase,	-1	1.624e-01
ASPDECARBOX-RXN	aspartate-1-decarboxylase,	1	2.273e-01
L-ASPARTATE-OXID-RXN	L-aspartate oxidase,	1	3.330e-04
L-ASPARTATE-OXIDASE-RXN	L-aspartate oxidase,	1	3.330e-04
PEPCARBOXYKIN-RXN	phosphoenolpyruvate carboxykinase (ATP),	1	5.727e-01
PEROXID-RXN	thiol peroxidase,	1	2.036e-01
PYRIDOXKIN-RXN	pyridoxal kinase 2,	-1	4.500e-02
PYROXALTRANSAM-RXN	pyridoxamine-oxaloacetate transaminase,	0	1.000e+00
QUINOLINATE-SYNTHE-MULTI-RXN	quinolinate synthetase,	1	5.128e-04
RXN0-267	thiol peroxidase 2,	-1	8.065e-08
SAICARSYN-RXN	phosphoribosylaminoimidazole-succinocarboxamide synthase,	1	9.042e-07
TRANS-RXN-122A	transporter,	1	2.182e-06
//
sub-graph	78
ABC-26-RXN	tranport,	-1	8.189e-12
CHEBTAPD-RXN	protein-glutamine glutaminase,	1	1.073e-02
CHERTAPM-RXN	chemotaxis protein methyltransferase,	-1	3.409e-04
GLU6PDEHYDROG-RXN	glucose 6-phosphate-1-dehydrogenase,	1	2.702e-02
PGLUCISOM-RXN	phosphoglucose isomerase,	1	3.264e-07
PROLDEHYDROG-RXN	proline dehydrogenase,	1	7.423e-03
RXN0-963	23S ribosomal RNA 5-methyluridine methyltransferase,	1	5.851e-03
TRANS-RXN-33	Transporter,	-1	7.562e-01
TREHALOSE6PSYN-RXN	trehalose-6-phosphate synthase,	1	8.685e-01
UHPC-RXN	nan	0	1.000e+00
//
sub-graph	79
2-OXOGLUT-DECARBOX-RXN	2-oxoglutarate decarboxylase,	-1	8.327e-01
DNA-DIRECTED-DNA-POLYMERASE-RXN	dihydroxyacetone kinase,	-1	1.175e-01
THI-P-KIN-RXN	thiamine phosphate kinase,	1	7.014e-01
THI-P-SYN-RXN	thiamine phosphate synthase,	-1	8.334e-09
THIKIN-RXN	thiamine kinase,	1	5.639e-01
YIAE1-RXN	2-ketoaldonate reductase,	-1	4.295e-09
//
sub-graph	80
ENVZ-RXN	nan	0	1.000e+00
METHGLYSYN-RXN	methylglyoxal synthase,	1	8.606e-10
OMPR-RXN	nan	0	1.000e+00
OMPRDEPHOS-RXN	nan	0	1.000e+00
TAGAALDOL-RXN	tagatose-1,6-bisphosphate aldolase 1,	1	5.951e-01
TRIOSEPISOMERIZATION-RXN	triose phosphate isomerase,	1	1.851e-12
//
sub-graph	81
ENVZ-RXN	nan	0	1.000e+00
METHGLYSYN-RXN	methylglyoxal synthase,	1	8.606e-10
OMPR-RXN	nan	0	1.000e+00
OMPRDEPHOS-RXN	nan	0	1.000e+00
TAGAALDOL-RXN	tagatose-1,6-bisphosphate aldolase 1,	1	5.951e-01
TRIOSEPISOMERIZATION-RXN	triose phosphate isomerase,	1	1.851e-12
//
sub-graph	82
ENVZ-RXN	nan	0	1.000e+00
METHGLYSYN-RXN	methylglyoxal synthase,	1	8.606e-10
OMPR-RXN	nan	0	1.000e+00
OMPRDEPHOS-RXN	nan	0	1.000e+00
TAGAALDOL-RXN	tagatose-1,6-bisphosphate aldolase 1,	1	5.951e-01
TRIOSEPISOMERIZATION-RXN	triose phosphate isomerase,	1	1.851e-12
//
sub-graph	83
1TRANSKETO-RXN	transketolase II,	-1	3.061e-02
3.5.1.88-RXN	dihydroxyacetone kinase,	-1	5.923e-02
ADENYLATECYC-RXN	adenylate cyclase,	1	2.195e-01
FHLMULTI-RXN	formate hydrogenlyase complex,	1	3.837e-16
KDPGALDOL-RXN	2-keto-3-deoxy-6-phosphogluconate aldolase,	1	6.025e-12
RIBULPEPIM-RXN	L-ribulose-5-phosphate 4-epimerase,	-1	7.003e-01
RXN0-269	nan	0	1.000e+00
TRIOSEPISOMERIZATION-RXN	triose phosphate isomerase,	1	1.851e-12
TRYPSYN-RXN	tryptophan synthase,	-1	1.350e-04
//
sub-graph	84
ACP-S-ACETYLTRANSFER-RXN	acetyl-CoA:ACP transacylase,	1	4.808e-01
DHPDIOXYGEN-RXN	3-(2,3-dihydroxyphenyl)propionate dioxygenase,	-1	3.305e-01
MHPCHYDROL-RXN	2-hydroxy-6-ketonona-2,4-dienedioate hydrolase,	-1	7.502e-03
MYRPALMTRAN-RXN	myristoyl acyltransferase,	1	9.322e-02
RXN0-1138	dihydrolipoate dehydrogenase,	-1	9.442e-01
RXN0-947	lipoyl-protein ligase A,	-1	9.442e-01
RXN0-949	lipoate synthase,	1	1.186e-03
//
sub-graph	85
ABC-26-RXN	tranport,	-1	8.189e-12
CHEBTAPD-RXN	protein-glutamine glutaminase,	1	1.073e-02
CHERTAPM-RXN	chemotaxis protein methyltransferase,	-1	3.409e-04
GLU6PDEHYDROG-RXN	glucose 6-phosphate-1-dehydrogenase,	1	2.702e-02
PGLUCISOM-RXN	phosphoglucose isomerase,	1	3.264e-07
PROLDEHYDROG-RXN	proline dehydrogenase,	1	7.423e-03
RXN0-963	23S ribosomal RNA 5-methyluridine methyltransferase,	1	5.851e-03
TRANS-RXN-33	Transporter,	-1	7.562e-01
TREHALOSE6PSYN-RXN	trehalose-6-phosphate synthase,	1	8.685e-01
UHPC-RXN	nan	0	1.000e+00
//
sub-graph	86
2-METHYLCITRATE-SYNTHASE-RXN	methylcitrate synthase,	1	3.179e-01
ADENYLOSUCCINATE-SYNTHASE-RXN	adenylosuccinate synthase,	-1	7.082e-01
ARGSUCCINSYN-RXN	argininosuccinate synthase,	1	2.663e-02
ASNSYNA-RXN	aspartate-ammonia ligase,	1	3.185e-03
ASNSYNB-RXN	asparagine synthetase B,	1	2.864e-07
ASPAMINOTRANS-RXN	aspartate transaminase,	-1	3.170e-03
ASPARTASE-RXN	aspartate ammonia-lyase,	1	1.644e-06
ASPARTATE--TRNA-LIGASE-RXN	aspartyl-tRNA synthetase,	1	6.064e-01
ASPARTATEKIN-RXN	aspartate kinase I,	1	8.225e-03
ASPCARBTRANS-RXN	aspartate carbamoyltransferase,	-1	1.624e-01
ASPDECARBOX-RXN	aspartate-1-decarboxylase,	1	2.273e-01
L-ASPARTATE-OXID-RXN	L-aspartate oxidase,	1	3.330e-04
L-ASPARTATE-OXIDASE-RXN	L-aspartate oxidase,	1	3.330e-04
PEPCARBOXYKIN-RXN	phosphoenolpyruvate carboxykinase (ATP),	1	5.727e-01
PEROXID-RXN	thiol peroxidase,	1	2.036e-01
PYRIDOXKIN-RXN	pyridoxal kinase 2,	-1	4.500e-02
PYROXALTRANSAM-RXN	pyridoxamine-oxaloacetate transaminase,	0	1.000e+00
QUINOLINATE-SYNTHE-MULTI-RXN	quinolinate synthetase,	1	5.128e-04
RXN0-267	thiol peroxidase 2,	-1	8.065e-08
SAICARSYN-RXN	phosphoribosylaminoimidazole-succinocarboxamide synthase,	1	9.042e-07
TRANS-RXN-122A	transporter,	1	2.182e-06
//
sub-graph	87
2-METHYLCITRATE-SYNTHASE-RXN	methylcitrate synthase,	1	3.179e-01
ARGSUCCINSYN-RXN	argininosuccinate synthase,	1	2.663e-02
ASNSYNA-RXN	aspartate-ammonia ligase,	1	3.185e-03
ASPARTASE-RXN	aspartate ammonia-lyase,	1	1.644e-06
ASPARTATE--TRNA-LIGASE-RXN	aspartyl-tRNA synthetase,	1	6.064e-01
ASPARTATEKIN-RXN	aspartate kinase I,	1	8.225e-03
ASPCARBTRANS-RXN	aspartate carbamoyltransferase,	-1	1.624e-01
ASPDECARBOX-RXN	aspartate-1-decarboxylase,	1	2.273e-01
L-ASPARTATE-OXID-RXN	L-aspartate oxidase,	1	3.330e-04
L-ASPARTATE-OXIDASE-RXN	L-aspartate oxidase,	1	3.330e-04
PEPCARBOXYKIN-RXN	phosphoenolpyruvate carboxykinase (ATP),	1	5.727e-01
PEROXID-RXN	thiol peroxidase,	1	2.036e-01
PYRIDOXKIN-RXN	pyridoxal kinase 2,	-1	4.500e-02
PYROXALTRANSAM-RXN	pyridoxamine-oxaloacetate transaminase,	0	1.000e+00
QUINOLINATE-SYNTHE-MULTI-RXN	quinolinate synthetase,	1	5.128e-04
RXN0-267	thiol peroxidase 2,	-1	8.065e-08
SAICARSYN-RXN	phosphoribosylaminoimidazole-succinocarboxamide synthase,	1	9.042e-07
TRANS-RXN-122A	transporter,	1	2.182e-06
//
sub-graph	88
2-METHYLCITRATE-SYNTHASE-RXN	methylcitrate synthase,	1	3.179e-01
ARGSUCCINSYN-RXN	argininosuccinate synthase,	1	2.663e-02
ASNSYNA-RXN	aspartate-ammonia ligase,	1	3.185e-03
ASPARTASE-RXN	aspartate ammonia-lyase,	1	1.644e-06
ASPARTATE--TRNA-LIGASE-RXN	aspartyl-tRNA synthetase,	1	6.064e-01
ASPARTATEKIN-RXN	aspartate kinase I,	1	8.225e-03
ASPCARBTRANS-RXN	aspartate carbamoyltransferase,	-1	1.624e-01
ASPDECARBOX-RXN	aspartate-1-decarboxylase,	1	2.273e-01
L-ASPARTATE-OXID-RXN	L-aspartate oxidase,	1	3.330e-04
L-ASPARTATE-OXIDASE-RXN	L-aspartate oxidase,	1	3.330e-04
PEPCARBOXYKIN-RXN	phosphoenolpyruvate carboxykinase (ATP),	1	5.727e-01
PEROXID-RXN	thiol peroxidase,	1	2.036e-01
PYRIDOXKIN-RXN	pyridoxal kinase 2,	-1	4.500e-02
PYROXALTRANSAM-RXN	pyridoxamine-oxaloacetate transaminase,	0	1.000e+00
QUINOLINATE-SYNTHE-MULTI-RXN	quinolinate synthetase,	1	5.128e-04
RXN0-267	thiol peroxidase 2,	-1	8.065e-08
SAICARSYN-RXN	phosphoribosylaminoimidazole-succinocarboxamide synthase,	1	9.042e-07
TRANS-RXN-122A	transporter,	1	2.182e-06
//
sub-graph	89
ADENINE-DEAMINASE-RXN	catalyzes 2-thiouridine modification of tRNA,	-1	3.273e-01
ADENPRIBOSYLTRAN-RXN	adenine phosphoribosyltransferase,	-1	4.144e-03
DEOXYADENPHOSPHOR-RXN	deoxyadenosine phosphorylase,	-1	9.167e-02
HYPXPRIBOSYLTRAN-RXN	hypoxanthine phosphoribosyltransferase,	1	1.716e-01
NICOTINATEPRIBOSYLTRANS-RXN	nicotinate phosphoribosyltransferase,	1	4.500e-05
PRPPAMIDOTRANS-RXN	amidophosphoribosyl transferase,	-1	2.364e-01
PRTRANS-RXN	anthranilate phosphoribosyl transferase,	-1	1.249e-04
//
sub-graph	90
ACETATE--COA-LIGASE-RXN	acetyl-CoA synthetase,	-1	1.189e-03
ACETATEKIN-RXN	acetate kinase C,	-1	4.785e-01
ACETYLESTERASE-RXN	acetyl-esterase,	1	1.934e-02
ACETYLORNDEACET-RXN	acetylornithine deacetylase,	-1	3.819e-03
ACP-S-ACETYLTRANSFER-RXN	acetyl-CoA:ACP transacylase,	1	4.808e-01
ACSERLY-RXN	O-acetylserine (thiol)-lyase A,	1	4.132e-01
CITC-RXN	citrate lyase ligase,	-1	3.246e-08
OHMETPYRKIN-RXN	hydroxymethylpyrimidine kinase 2,	-1	2.171e-06
RXN0-1981	selenide, water dikinase,	-1	6.268e-01
RXN0-947	lipoyl-protein ligase A,	-1	9.442e-01
TDCEACT1-RXN	pyruvate formate-lyase activating enzyme,	1	4.832e-13
UDPACYLGLCNACDEACETYL-RXN	UDP-3-O-acyl-N-acetylglucosamine deacetylase,	1	1.261e-03
UDPHYDROXYMYRGLUCOSAMNACETYLTRANS-RXN	UDP-3-O-[3-hydroxymyristoyl]glucosamine N-acetyltransferase,	1	5.250e-01
UDPNACETYLGLUCOSAMACYLTRANS-RXN	UDP-N-acetylglucosamine acyltransferase,	1	2.659e-01
//
sub-graph	91
ACETATE--COA-LIGASE-RXN	acetyl-CoA synthetase,	-1	1.189e-03
ACETATEKIN-RXN	acetate kinase C,	-1	4.785e-01
ACETYLESTERASE-RXN	acetyl-esterase,	1	1.934e-02
ACETYLORNDEACET-RXN	acetylornithine deacetylase,	-1	3.819e-03
ACP-S-ACETYLTRANSFER-RXN	acetyl-CoA:ACP transacylase,	1	4.808e-01
ACSERLY-RXN	O-acetylserine (thiol)-lyase A,	1	4.132e-01
CITC-RXN	citrate lyase ligase,	-1	3.246e-08
OHMETPYRKIN-RXN	hydroxymethylpyrimidine kinase 2,	-1	2.171e-06
RXN0-1981	selenide, water dikinase,	-1	6.268e-01
RXN0-947	lipoyl-protein ligase A,	-1	9.442e-01
TDCEACT1-RXN	pyruvate formate-lyase activating enzyme,	1	4.832e-13
UDPACYLGLCNACDEACETYL-RXN	UDP-3-O-acyl-N-acetylglucosamine deacetylase,	1	1.261e-03
UDPHYDROXYMYRGLUCOSAMNACETYLTRANS-RXN	UDP-3-O-[3-hydroxymyristoyl]glucosamine N-acetyltransferase,	1	5.250e-01
UDPNACETYLGLUCOSAMACYLTRANS-RXN	UDP-N-acetylglucosamine acyltransferase,	1	2.659e-01
//
sub-graph	92
ACETATE--COA-LIGASE-RXN	acetyl-CoA synthetase,	-1	1.189e-03
ACETATEKIN-RXN	acetate kinase C,	-1	4.785e-01
ACETYLESTERASE-RXN	acetyl-esterase,	1	1.934e-02
ACETYLORNDEACET-RXN	acetylornithine deacetylase,	-1	3.819e-03
ACP-S-ACETYLTRANSFER-RXN	acetyl-CoA:ACP transacylase,	1	4.808e-01
ACSERLY-RXN	O-acetylserine (thiol)-lyase A,	1	4.132e-01
CITC-RXN	citrate lyase ligase,	-1	3.246e-08
OHMETPYRKIN-RXN	hydroxymethylpyrimidine kinase 2,	-1	2.171e-06
RXN0-1981	selenide, water dikinase,	-1	6.268e-01
RXN0-947	lipoyl-protein ligase A,	-1	9.442e-01
TDCEACT1-RXN	pyruvate formate-lyase activating enzyme,	1	4.832e-13
UDPACYLGLCNACDEACETYL-RXN	UDP-3-O-acyl-N-acetylglucosamine deacetylase,	1	1.261e-03
UDPHYDROXYMYRGLUCOSAMNACETYLTRANS-RXN	UDP-3-O-[3-hydroxymyristoyl]glucosamine N-acetyltransferase,	1	5.250e-01
UDPNACETYLGLUCOSAMACYLTRANS-RXN	UDP-N-acetylglucosamine acyltransferase,	1	2.659e-01
//
sub-graph	93
ACECOATRANS-RXN	acetate CoA-transferase,	0	1.000e+00
ACETATE--COA-LIGASE-RXN	acetyl-CoA synthetase,	-1	1.189e-03
ACETATEKIN-RXN	acetate kinase C,	-1	4.785e-01
ACETYLESTERASE-RXN	acetyl-esterase,	1	1.934e-02
ACETYLORNDEACET-RXN	acetylornithine deacetylase,	-1	3.819e-03
ACP-S-ACETYLTRANSFER-RXN	acetyl-CoA:ACP transacylase,	1	4.808e-01
ACSERLY-RXN	O-acetylserine (thiol)-lyase A,	1	4.132e-01
CITC-RXN	citrate lyase ligase,	-1	3.246e-08
OHMETPYRKIN-RXN	hydroxymethylpyrimidine kinase 2,	-1	2.171e-06
RXN0-1981	selenide, water dikinase,	-1	6.268e-01
RXN0-947	lipoyl-protein ligase A,	-1	9.442e-01
TDCEACT1-RXN	pyruvate formate-lyase activating enzyme,	1	4.832e-13
UDPACYLGLCNACDEACETYL-RXN	UDP-3-O-acyl-N-acetylglucosamine deacetylase,	1	1.261e-03
UDPHYDROXYMYRGLUCOSAMNACETYLTRANS-RXN	UDP-3-O-[3-hydroxymyristoyl]glucosamine N-acetyltransferase,	1	5.250e-01
UDPNACETYLGLUCOSAMACYLTRANS-RXN	UDP-N-acetylglucosamine acyltransferase,	1	2.659e-01
//
sub-graph	94
ACECOATRANS-RXN	acetate CoA-transferase,	0	1.000e+00
ACETATE--COA-LIGASE-RXN	acetyl-CoA synthetase,	-1	1.189e-03
ACETATEKIN-RXN	acetate kinase C,	-1	4.785e-01
ACETYLESTERASE-RXN	acetyl-esterase,	1	1.934e-02
ACETYLORNDEACET-RXN	acetylornithine deacetylase,	-1	3.819e-03
ACP-S-ACETYLTRANSFER-RXN	acetyl-CoA:ACP transacylase,	1	4.808e-01
ACSERLY-RXN	O-acetylserine (thiol)-lyase A,	1	4.132e-01
CITC-RXN	citrate lyase ligase,	-1	3.246e-08
OHMETPYRKIN-RXN	hydroxymethylpyrimidine kinase 2,	-1	2.171e-06
RXN0-1981	selenide, water dikinase,	-1	6.268e-01
RXN0-947	lipoyl-protein ligase A,	-1	9.442e-01
TDCEACT1-RXN	pyruvate formate-lyase activating enzyme,	1	4.832e-13
UDPACYLGLCNACDEACETYL-RXN	UDP-3-O-acyl-N-acetylglucosamine deacetylase,	1	1.261e-03
UDPHYDROXYMYRGLUCOSAMNACETYLTRANS-RXN	UDP-3-O-[3-hydroxymyristoyl]glucosamine N-acetyltransferase,	1	5.250e-01
UDPNACETYLGLUCOSAMACYLTRANS-RXN	UDP-N-acetylglucosamine acyltransferase,	1	2.659e-01
//
sub-graph	95
ACECOATRANS-RXN	acetate CoA-transferase,	0	1.000e+00
ACETATE--COA-LIGASE-RXN	acetyl-CoA synthetase,	-1	1.189e-03
ACETATEKIN-RXN	acetate kinase C,	-1	4.785e-01
ACETYLESTERASE-RXN	acetyl-esterase,	1	1.934e-02
ACETYLORNDEACET-RXN	acetylornithine deacetylase,	-1	3.819e-03
ACP-S-ACETYLTRANSFER-RXN	acetyl-CoA:ACP transacylase,	1	4.808e-01
ACSERLY-RXN	O-acetylserine (thiol)-lyase A,	1	4.132e-01
CITC-RXN	citrate lyase ligase,	-1	3.246e-08
OHMETPYRKIN-RXN	hydroxymethylpyrimidine kinase 2,	-1	2.171e-06
RXN0-1981	selenide, water dikinase,	-1	6.268e-01
RXN0-947	lipoyl-protein ligase A,	-1	9.442e-01
TDCEACT1-RXN	pyruvate formate-lyase activating enzyme,	1	4.832e-13
UDPACYLGLCNACDEACETYL-RXN	UDP-3-O-acyl-N-acetylglucosamine deacetylase,	1	1.261e-03
UDPHYDROXYMYRGLUCOSAMNACETYLTRANS-RXN	UDP-3-O-[3-hydroxymyristoyl]glucosamine N-acetyltransferase,	1	5.250e-01
UDPNACETYLGLUCOSAMACYLTRANS-RXN	UDP-N-acetylglucosamine acyltransferase,	1	2.659e-01
//
sub-graph	96
ACECOATRANS-RXN	acetate CoA-transferase,	0	1.000e+00
ACETATE--COA-LIGASE-RXN	acetyl-CoA synthetase,	-1	1.189e-03
ACETATEKIN-RXN	acetate kinase C,	-1	4.785e-01
ACETYLESTERASE-RXN	acetyl-esterase,	1	1.934e-02
ACETYLORNDEACET-RXN	acetylornithine deacetylase,	-1	3.819e-03
ACP-S-ACETYLTRANSFER-RXN	acetyl-CoA:ACP transacylase,	1	4.808e-01
ACSERLY-RXN	O-acetylserine (thiol)-lyase A,	1	4.132e-01
CITC-RXN	citrate lyase ligase,	-1	3.246e-08
OHMETPYRKIN-RXN	hydroxymethylpyrimidine kinase 2,	-1	2.171e-06
RXN0-1981	selenide, water dikinase,	-1	6.268e-01
RXN0-947	lipoyl-protein ligase A,	-1	9.442e-01
TDCEACT1-RXN	pyruvate formate-lyase activating enzyme,	1	4.832e-13
UDPACYLGLCNACDEACETYL-RXN	UDP-3-O-acyl-N-acetylglucosamine deacetylase,	1	1.261e-03
UDPHYDROXYMYRGLUCOSAMNACETYLTRANS-RXN	UDP-3-O-[3-hydroxymyristoyl]glucosamine N-acetyltransferase,	1	5.250e-01
UDPNACETYLGLUCOSAMACYLTRANS-RXN	UDP-N-acetylglucosamine acyltransferase,	1	2.659e-01
//
sub-graph	97
QUINOLINATE-SYNTHA-RXN	quinolinate synthetase A,	1	1.640e-03
QUINOLINATE-SYNTHE-MULTI-RXN	quinolinate synthetase,	1	5.128e-04
RHAMNULPALDOL-RXN	rhamnulose-1-phosphate aldolase,	-1	2.456e-01
RXN0-313	fructose 6-phosphate aldolase 1,	-1	5.120e-01
TAGAALDOL-RXN	tagatose-1,6-bisphosphate aldolase 1,	1	5.951e-01
TRIOSEPISOMERIZATION-RXN	triose phosphate isomerase,	1	1.851e-12
//
sub-graph	98
1TRANSKETO-RXN	transketolase II,	-1	3.061e-02
3.5.1.88-RXN	dihydroxyacetone kinase,	-1	5.923e-02
ADENYLATECYC-RXN	adenylate cyclase,	1	2.195e-01
FHLMULTI-RXN	formate hydrogenlyase complex,	1	3.837e-16
KDPGALDOL-RXN	2-keto-3-deoxy-6-phosphogluconate aldolase,	1	6.025e-12
RIBULPEPIM-RXN	L-ribulose-5-phosphate 4-epimerase,	-1	7.003e-01
RXN0-269	nan	0	1.000e+00
TRIOSEPISOMERIZATION-RXN	triose phosphate isomerase,	1	1.851e-12
TRYPSYN-RXN	tryptophan synthase,	-1	1.350e-04
//
sub-graph	99
ACP-S-ACETYLTRANSFER-RXN	acetyl-CoA:ACP transacylase,	1	4.808e-01
DHPDIOXYGEN-RXN	3-(2,3-dihydroxyphenyl)propionate dioxygenase,	-1	3.305e-01
MHPCHYDROL-RXN	2-hydroxy-6-ketonona-2,4-dienedioate hydrolase,	-1	7.502e-03
MYRPALMTRAN-RXN	myristoyl acyltransferase,	1	9.322e-02
RXN0-1138	dihydrolipoate dehydrogenase,	-1	9.442e-01
RXN0-947	lipoyl-protein ligase A,	-1	9.442e-01
RXN0-949	lipoate synthase,	1	1.186e-03
//
sub-graph	100
FORMATEDEHYDROG-RXN	formate dehydrogenase,	1	3.725e-14
GTP-CYCLOHYDRO-I-RXN	GTP cyclohydrolase I,	-1	8.788e-04
LSERINEDEAM-RXN	L-serine ammonia-lyase,	1	2.512e-03
PSERPHOSPHA-RXN	phosphoserine phosphatase,	-1	5.317e-08
RXN0-2161	seryl-tRNA synthetase,	1	1.903e-04
RXN0-2201	shikimate dehydrogenase,	1	1.663e-10
TRANS-RXN-71	Transporter,	-1	9.089e-01
TRYPSYN-RXN	tryptophan synthase,	-1	1.350e-04
//
sub-graph	101
ABC-42-RXN	acetate CoA-transferase,	-1	4.860e-01
ALLOSE-KINASE-RXN	putative D-allose kinase,	-1	3.158e-02
CYSSYNMULTI-RXN	cysteine synthase,	-1	6.645e-01
ENTMULTI-RXN	enterobactin synthase multienzyme complex,	-1	4.712e-08
FMN-OX-RXN	nan	0	1.000e+00
MEN-FE-RXN	nan	0	1.000e+00
PSERPHOSPHA-RXN	phosphoserine phosphatase,	-1	5.317e-08
RXN0-2382	flavorubredoxin reductase,	-1	3.398e-05
SERINE--TRNA-LIGASE-RXN	seryl-tRNA synthetase,	1	1.903e-04
SERINE-O-ACETTRAN-RXN	serine acetyltransferase,	-1	1.981e-02
TRANS-RXN-37	tranport,	-1	9.865e-02
//
sub-graph	102
2-METHYLCITRATE-SYNTHASE-RXN	methylcitrate synthase,	1	3.179e-01
ADENYLOSUCCINATE-SYNTHASE-RXN	adenylosuccinate synthase,	-1	7.082e-01
ARGSUCCINSYN-RXN	argininosuccinate synthase,	1	2.663e-02
ASNSYNA-RXN	aspartate-ammonia ligase,	1	3.185e-03
ASNSYNB-RXN	asparagine synthetase B,	1	2.864e-07
ASPAMINOTRANS-RXN	aspartate transaminase,	-1	3.170e-03
ASPARTASE-RXN	aspartate ammonia-lyase,	1	1.644e-06
ASPARTATE--TRNA-LIGASE-RXN	aspartyl-tRNA synthetase,	1	6.064e-01
ASPARTATEKIN-RXN	aspartate kinase I,	1	8.225e-03
ASPCARBTRANS-RXN	aspartate carbamoyltransferase,	-1	1.624e-01
ASPDECARBOX-RXN	aspartate-1-decarboxylase,	1	2.273e-01
L-ASPARTATE-OXID-RXN	L-aspartate oxidase,	1	3.330e-04
L-ASPARTATE-OXIDASE-RXN	L-aspartate oxidase,	1	3.330e-04
PEPCARBOXYKIN-RXN	phosphoenolpyruvate carboxykinase (ATP),	1	5.727e-01
PEROXID-RXN	thiol peroxidase,	1	2.036e-01
PYRIDOXKIN-RXN	pyridoxal kinase 2,	-1	4.500e-02
PYROXALTRANSAM-RXN	pyridoxamine-oxaloacetate transaminase,	0	1.000e+00
QUINOLINATE-SYNTHE-MULTI-RXN	quinolinate synthetase,	1	5.128e-04
RXN0-267	thiol peroxidase 2,	-1	8.065e-08
SAICARSYN-RXN	phosphoribosylaminoimidazole-succinocarboxamide synthase,	1	9.042e-07
TRANS-RXN-122A	transporter,	1	2.182e-06
//
sub-graph	103
2-METHYLCITRATE-SYNTHASE-RXN	methylcitrate synthase,	1	3.179e-01
ADENYLOSUCCINATE-SYNTHASE-RXN	adenylosuccinate synthase,	-1	7.082e-01
ARGSUCCINSYN-RXN	argininosuccinate synthase,	1	2.663e-02
ASNSYNA-RXN	aspartate-ammonia ligase,	1	3.185e-03
ASNSYNB-RXN	asparagine synthetase B,	1	2.864e-07
ASPAMINOTRANS-RXN	aspartate transaminase,	-1	3.170e-03
ASPARTASE-RXN	aspartate ammonia-lyase,	1	1.644e-06
ASPARTATE--TRNA-LIGASE-RXN	aspartyl-tRNA synthetase,	1	6.064e-01
ASPARTATEKIN-RXN	aspartate kinase I,	1	8.225e-03
ASPCARBTRANS-RXN	aspartate carbamoyltransferase,	-1	1.624e-01
ASPDECARBOX-RXN	aspartate-1-decarboxylase,	1	2.273e-01
L-ASPARTATE-OXID-RXN	L-aspartate oxidase,	1	3.330e-04
L-ASPARTATE-OXIDASE-RXN	L-aspartate oxidase,	1	3.330e-04
PEPCARBOXYKIN-RXN	phosphoenolpyruvate carboxykinase (ATP),	1	5.727e-01
PEROXID-RXN	thiol peroxidase,	1	2.036e-01
PYRIDOXKIN-RXN	pyridoxal kinase 2,	-1	4.500e-02
PYROXALTRANSAM-RXN	pyridoxamine-oxaloacetate transaminase,	0	1.000e+00
QUINOLINATE-SYNTHE-MULTI-RXN	quinolinate synthetase,	1	5.128e-04
RXN0-267	thiol peroxidase 2,	-1	8.065e-08
SAICARSYN-RXN	phosphoribosylaminoimidazole-succinocarboxamide synthase,	1	9.042e-07
TRANS-RXN-122A	transporter,	1	2.182e-06
//
sub-graph	104
2-METHYLCITRATE-SYNTHASE-RXN	methylcitrate synthase,	1	3.179e-01
ADENYLOSUCCINATE-SYNTHASE-RXN	adenylosuccinate synthase,	-1	7.082e-01
ARGSUCCINSYN-RXN	argininosuccinate synthase,	1	2.663e-02
ASNSYNA-RXN	aspartate-ammonia ligase,	1	3.185e-03
ASNSYNB-RXN	asparagine synthetase B,	1	2.864e-07
ASPAMINOTRANS-RXN	aspartate transaminase,	-1	3.170e-03
ASPARTASE-RXN	aspartate ammonia-lyase,	1	1.644e-06
ASPARTATE--TRNA-LIGASE-RXN	aspartyl-tRNA synthetase,	1	6.064e-01
ASPARTATEKIN-RXN	aspartate kinase I,	1	8.225e-03
ASPCARBTRANS-RXN	aspartate carbamoyltransferase,	-1	1.624e-01
ASPDECARBOX-RXN	aspartate-1-decarboxylase,	1	2.273e-01
L-ASPARTATE-OXID-RXN	L-aspartate oxidase,	1	3.330e-04
L-ASPARTATE-OXIDASE-RXN	L-aspartate oxidase,	1	3.330e-04
PEPCARBOXYKIN-RXN	phosphoenolpyruvate carboxykinase (ATP),	1	5.727e-01
PEROXID-RXN	thiol peroxidase,	1	2.036e-01
PYRIDOXKIN-RXN	pyridoxal kinase 2,	-1	4.500e-02
PYROXALTRANSAM-RXN	pyridoxamine-oxaloacetate transaminase,	0	1.000e+00
QUINOLINATE-SYNTHE-MULTI-RXN	quinolinate synthetase,	1	5.128e-04
RXN0-267	thiol peroxidase 2,	-1	8.065e-08
SAICARSYN-RXN	phosphoribosylaminoimidazole-succinocarboxamide synthase,	1	9.042e-07
TRANS-RXN-122A	transporter,	1	2.182e-06
//
sub-graph	105
AICARSYN-RXN	5'-phosphoribosyl-4-(N-succinocarboxamide)-5-aminoimidazole lyase,	-1	1.439e-05
RXN0-743	phenylacetate-CoA ligase,	1	3.483e-01
SAICARSYN-RXN	phosphoribosylaminoimidazole-succinocarboxamide synthase,	1	9.042e-07
//
sub-graph	106
FORMATEDEHYDROG-RXN	formate dehydrogenase,	1	3.725e-14
GTP-CYCLOHYDRO-I-RXN	GTP cyclohydrolase I,	-1	8.788e-04
LSERINEDEAM-RXN	L-serine ammonia-lyase,	1	2.512e-03
PSERPHOSPHA-RXN	phosphoserine phosphatase,	-1	5.317e-08
RXN0-2161	seryl-tRNA synthetase,	1	1.903e-04
RXN0-2201	shikimate dehydrogenase,	1	1.663e-10
TRANS-RXN-71	Transporter,	-1	9.089e-01
TRYPSYN-RXN	tryptophan synthase,	-1	1.350e-04
//
sub-graph	107
FORMATEDEHYDROG-RXN	formate dehydrogenase,	1	3.725e-14
GTP-CYCLOHYDRO-I-RXN	GTP cyclohydrolase I,	-1	8.788e-04
LSERINEDEAM-RXN	L-serine ammonia-lyase,	1	2.512e-03
PSERPHOSPHA-RXN	phosphoserine phosphatase,	-1	5.317e-08
RXN0-2161	seryl-tRNA synthetase,	1	1.903e-04
RXN0-2201	shikimate dehydrogenase,	1	1.663e-10
TRANS-RXN-71	Transporter,	-1	9.089e-01
TRYPSYN-RXN	tryptophan synthase,	-1	1.350e-04
//
sub-graph	108
FORMATEDEHYDROG-RXN	formate dehydrogenase,	1	3.725e-14
GTP-CYCLOHYDRO-I-RXN	GTP cyclohydrolase I,	-1	8.788e-04
LSERINEDEAM-RXN	L-serine ammonia-lyase,	1	2.512e-03
PSERPHOSPHA-RXN	phosphoserine phosphatase,	-1	5.317e-08
RXN0-2161	seryl-tRNA synthetase,	1	1.903e-04
RXN0-2201	shikimate dehydrogenase,	1	1.663e-10
TRANS-RXN-71	Transporter,	-1	9.089e-01
TRYPSYN-RXN	tryptophan synthase,	-1	1.350e-04
//
sub-graph	109
FORMATEDEHYDROG-RXN	formate dehydrogenase,	1	3.725e-14
GTP-CYCLOHYDRO-I-RXN	GTP cyclohydrolase I,	-1	8.788e-04
LSERINEDEAM-RXN	L-serine ammonia-lyase,	1	2.512e-03
PSERPHOSPHA-RXN	phosphoserine phosphatase,	-1	5.317e-08
RXN0-2161	seryl-tRNA synthetase,	1	1.903e-04
RXN0-2201	shikimate dehydrogenase,	1	1.663e-10
TRANS-RXN-71	Transporter,	-1	9.089e-01
TRYPSYN-RXN	tryptophan synthase,	-1	1.350e-04
//
sub-graph	110
FORMATEDEHYDROG-RXN	formate dehydrogenase,	1	3.725e-14
GTP-CYCLOHYDRO-I-RXN	GTP cyclohydrolase I,	-1	8.788e-04
LSERINEDEAM-RXN	L-serine ammonia-lyase,	1	2.512e-03
PSERPHOSPHA-RXN	phosphoserine phosphatase,	-1	5.317e-08
RXN0-2161	seryl-tRNA synthetase,	1	1.903e-04
RXN0-2201	shikimate dehydrogenase,	1	1.663e-10
TRANS-RXN-71	Transporter,	-1	9.089e-01
TRYPSYN-RXN	tryptophan synthase,	-1	1.350e-04
//
sub-graph	111
ACETATE--COA-LIGASE-RXN	acetyl-CoA synthetase,	-1	1.189e-03
ACETATEKIN-RXN	acetate kinase C,	-1	4.785e-01
ACETYLESTERASE-RXN	acetyl-esterase,	1	1.934e-02
ACETYLORNDEACET-RXN	acetylornithine deacetylase,	-1	3.819e-03
ACP-S-ACETYLTRANSFER-RXN	acetyl-CoA:ACP transacylase,	1	4.808e-01
ACSERLY-RXN	O-acetylserine (thiol)-lyase A,	1	4.132e-01
CITC-RXN	citrate lyase ligase,	-1	3.246e-08
OHMETPYRKIN-RXN	hydroxymethylpyrimidine kinase 2,	-1	2.171e-06
RXN0-1981	selenide, water dikinase,	-1	6.268e-01
RXN0-947	lipoyl-protein ligase A,	-1	9.442e-01
TDCEACT1-RXN	pyruvate formate-lyase activating enzyme,	1	4.832e-13
UDPACYLGLCNACDEACETYL-RXN	UDP-3-O-acyl-N-acetylglucosamine deacetylase,	1	1.261e-03
UDPHYDROXYMYRGLUCOSAMNACETYLTRANS-RXN	UDP-3-O-[3-hydroxymyristoyl]glucosamine N-acetyltransferase,	1	5.250e-01
UDPNACETYLGLUCOSAMACYLTRANS-RXN	UDP-N-acetylglucosamine acyltransferase,	1	2.659e-01
//
sub-graph	112
ACECOATRANS-RXN	acetate CoA-transferase,	0	1.000e+00
ACYLCOADEHYDROG-RXN	acyl-CoA dehydrogenase,	-1	1.819e-01
ACYLCOASYN-RXN	fatty acyl-CoA synthetase,	-1	5.264e-01
CYT-UBIQUINOL-OXID-RXN	cytochrome <i>bd</i>-II terminal oxidase,	1	9.322e-09
ENOYL-COA-DELTA-ISOM-RXN	&Delta;<SUP>3</SUP>-cis-&Delta;<SUP>2</SUP>-trans-enoyl-CoA isomerase,	-1	5.799e-02
ENOYL-COA-HYDRAT-RXN	enoyl-CoA hydratase,	-1	5.799e-02
NADH-DEHYDROG-A-RXN	NADH dehydrogenase I,	1	9.613e-01
OHACYL-COA-DEHYDROG-RXN	3-hydroxyacyl-CoA dehydrogenase,	-1	1.609e-01
PYRUVOXID-RXN	pyruvate oxidase,	-1	1.287e-01
R134-RXN	nan	0	1.000e+00
R135-RXN	nan	0	1.000e+00
THIOESTER-RXN	thioesterase I,	-1	2.312e-02
TRANSENOYLCOARED-RXN	trans-2-enoyl-CoA reductase (NADPH),	0	1.000e+00
//
sub-graph	113
ABC-42-RXN	acetate CoA-transferase,	-1	4.860e-01
ALLOSE-KINASE-RXN	putative D-allose kinase,	-1	3.158e-02
CYSSYNMULTI-RXN	cysteine synthase,	-1	6.645e-01
ENTMULTI-RXN	enterobactin synthase multienzyme complex,	-1	4.712e-08
FMN-OX-RXN	nan	0	1.000e+00
MEN-FE-RXN	nan	0	1.000e+00
PSERPHOSPHA-RXN	phosphoserine phosphatase,	-1	5.317e-08
RXN0-2382	flavorubredoxin reductase,	-1	3.398e-05
SERINE--TRNA-LIGASE-RXN	seryl-tRNA synthetase,	1	1.903e-04
SERINE-O-ACETTRAN-RXN	serine acetyltransferase,	-1	1.981e-02
TRANS-RXN-37	tranport,	-1	9.865e-02
//
sub-graph	114
ABC-26-RXN	tranport,	-1	8.189e-12
CHEBTAPD-RXN	protein-glutamine glutaminase,	1	1.073e-02
CHERTAPM-RXN	chemotaxis protein methyltransferase,	-1	3.409e-04
GLU6PDEHYDROG-RXN	glucose 6-phosphate-1-dehydrogenase,	1	2.702e-02
PGLUCISOM-RXN	phosphoglucose isomerase,	1	3.264e-07
PROLDEHYDROG-RXN	proline dehydrogenase,	1	7.423e-03
RXN0-963	23S ribosomal RNA 5-methyluridine methyltransferase,	1	5.851e-03
TRANS-RXN-33	Transporter,	-1	7.562e-01
TREHALOSE6PSYN-RXN	trehalose-6-phosphate synthase,	1	8.685e-01
UHPC-RXN	nan	0	1.000e+00
//
sub-graph	115
3-DEHYDROQUINATE-DEHYDRATASE-RXN	3-dehydroquinate dehydratase,	1	2.809e-06
3-DEHYDROQUINATE-SYNTHASE-RXN	3-dehydroquinate synthase,	1	2.470e-03
L-GLN-FRUCT-6-P-AMINOTRANS-RXN	L-glutamine:D-fructose-6-phosphate aminotransferase,	-1	6.208e-01
MCPTSR-RXN	PGluMase,	1	1.073e-02
PGLUCISOM-RXN	phosphoglucose isomerase,	1	3.264e-07
TRE6PHYDRO-RXN	trehalose-6-phosphate hydrolase,	-1	9.740e-02
//
sub-graph	116
ACP-S-ACETYLTRANSFER-RXN	acetyl-CoA:ACP transacylase,	1	4.808e-01
DHPDIOXYGEN-RXN	3-(2,3-dihydroxyphenyl)propionate dioxygenase,	-1	3.305e-01
MHPCHYDROL-RXN	2-hydroxy-6-ketonona-2,4-dienedioate hydrolase,	-1	7.502e-03
MYRPALMTRAN-RXN	myristoyl acyltransferase,	1	9.322e-02
RXN0-1138	dihydrolipoate dehydrogenase,	-1	9.442e-01
RXN0-947	lipoyl-protein ligase A,	-1	9.442e-01
RXN0-949	lipoate synthase,	1	1.186e-03
//
sub-graph	117
3-OXOACYL-ACP-SYNTH-BASE-RXN	beta-ketoacyl-ACP synthase I,	1	5.407e-02
ACP-S-ACETYLTRANSFER-RXN	acetyl-CoA:ACP transacylase,	1	4.808e-01
DHPDIOXYGEN-RXN	3-(2,3-dihydroxyphenyl)propionate dioxygenase,	-1	3.305e-01
GLYCEROL-3-P-ACYLTRANSFER-RXN	glycerol-3-phosphate acyltransferase,	-1	1.113e-01
MERCAPYSTRANS-RXN	3-mercaptopyruvate:cyanide sulfurtransferase,	-1	2.102e-02
MHPCHYDROL-RXN	2-hydroxy-6-ketonona-2,4-dienedioate hydrolase,	-1	7.502e-03
MYRISTOYLACYLTRAN-RXN	myristoyl acyltransferase,	1	9.322e-02
MYRPALMTRAN-RXN	myristoyl acyltransferase,	1	9.322e-02
PALMITOTRANS-RXN	palmitoleoyl acyltransferase,	-1	5.439e-01
RCSFB-RXN	nan	0	1.000e+00
RXN0-1137	dihydrolipoate dehydrogenase,	-1	9.442e-01
RXN0-1138	dihydrolipoate dehydrogenase,	-1	9.442e-01
RXN0-1842	UDP-GlcA C-4"-dehydrogenase,	1	1.914e-03
RXN0-2001	alkylhydroperoxide reductase,	1	9.728e-01
RXN0-2141	beta-ketoacyl-ACP synthase I,	1	5.407e-02
RXN0-2142	beta-ketoacyl-[acyl-carrier-protein] reductase,	1	5.940e-03
RXN0-2144	beta-hydroxyacyl-ACP dehydrase,	-1	3.707e-05
RXN0-2145	enoyl-ACP reductase (NAD[P]H),	-1	3.082e-07
RXN0-947	lipoyl-protein ligase A,	-1	9.442e-01
RXN0-949	lipoate synthase,	1	1.186e-03
//
sub-graph	118
3-OXOACYL-ACP-SYNTH-BASE-RXN	beta-ketoacyl-ACP synthase I,	1	5.407e-02
ACP-S-ACETYLTRANSFER-RXN	acetyl-CoA:ACP transacylase,	1	4.808e-01
DHPDIOXYGEN-RXN	3-(2,3-dihydroxyphenyl)propionate dioxygenase,	-1	3.305e-01
GLYCEROL-3-P-ACYLTRANSFER-RXN	glycerol-3-phosphate acyltransferase,	-1	1.113e-01
MERCAPYSTRANS-RXN	3-mercaptopyruvate:cyanide sulfurtransferase,	-1	2.102e-02
MHPCHYDROL-RXN	2-hydroxy-6-ketonona-2,4-dienedioate hydrolase,	-1	7.502e-03
MYRISTOYLACYLTRAN-RXN	myristoyl acyltransferase,	1	9.322e-02
MYRPALMTRAN-RXN	myristoyl acyltransferase,	1	9.322e-02
PALMITOTRANS-RXN	palmitoleoyl acyltransferase,	-1	5.439e-01
RCSFB-RXN	nan	0	1.000e+00
RXN0-1137	dihydrolipoate dehydrogenase,	-1	9.442e-01
RXN0-1138	dihydrolipoate dehydrogenase,	-1	9.442e-01
RXN0-1842	UDP-GlcA C-4"-dehydrogenase,	1	1.914e-03
RXN0-2001	alkylhydroperoxide reductase,	1	9.728e-01
RXN0-2141	beta-ketoacyl-ACP synthase I,	1	5.407e-02
RXN0-2142	beta-ketoacyl-[acyl-carrier-protein] reductase,	1	5.940e-03
RXN0-2144	beta-hydroxyacyl-ACP dehydrase,	-1	3.707e-05
RXN0-2145	enoyl-ACP reductase (NAD[P]H),	-1	3.082e-07
RXN0-947	lipoyl-protein ligase A,	-1	9.442e-01
RXN0-949	lipoate synthase,	1	1.186e-03
//
sub-graph	119
3-OXOACYL-ACP-SYNTH-BASE-RXN	beta-ketoacyl-ACP synthase I,	1	5.407e-02
ACP-S-ACETYLTRANSFER-RXN	acetyl-CoA:ACP transacylase,	1	4.808e-01
DHPDIOXYGEN-RXN	3-(2,3-dihydroxyphenyl)propionate dioxygenase,	-1	3.305e-01
GLYCEROL-3-P-ACYLTRANSFER-RXN	glycerol-3-phosphate acyltransferase,	-1	1.113e-01
MERCAPYSTRANS-RXN	3-mercaptopyruvate:cyanide sulfurtransferase,	-1	2.102e-02
MHPCHYDROL-RXN	2-hydroxy-6-ketonona-2,4-dienedioate hydrolase,	-1	7.502e-03
MYRISTOYLACYLTRAN-RXN	myristoyl acyltransferase,	1	9.322e-02
MYRPALMTRAN-RXN	myristoyl acyltransferase,	1	9.322e-02
PALMITOTRANS-RXN	palmitoleoyl acyltransferase,	-1	5.439e-01
RCSFB-RXN	nan	0	1.000e+00
RXN0-1137	dihydrolipoate dehydrogenase,	-1	9.442e-01
RXN0-1138	dihydrolipoate dehydrogenase,	-1	9.442e-01
RXN0-1842	UDP-GlcA C-4"-dehydrogenase,	1	1.914e-03
RXN0-2001	alkylhydroperoxide reductase,	1	9.728e-01
RXN0-2141	beta-ketoacyl-ACP synthase I,	1	5.407e-02
RXN0-2142	beta-ketoacyl-[acyl-carrier-protein] reductase,	1	5.940e-03
RXN0-2144	beta-hydroxyacyl-ACP dehydrase,	-1	3.707e-05
RXN0-2145	enoyl-ACP reductase (NAD[P]H),	-1	3.082e-07
RXN0-947	lipoyl-protein ligase A,	-1	9.442e-01
RXN0-949	lipoate synthase,	1	1.186e-03
//
sub-graph	120
3-OXOACYL-ACP-SYNTH-BASE-RXN	beta-ketoacyl-ACP synthase I,	1	5.407e-02
ACP-S-ACETYLTRANSFER-RXN	acetyl-CoA:ACP transacylase,	1	4.808e-01
DHPDIOXYGEN-RXN	3-(2,3-dihydroxyphenyl)propionate dioxygenase,	-1	3.305e-01
GLYCEROL-3-P-ACYLTRANSFER-RXN	glycerol-3-phosphate acyltransferase,	-1	1.113e-01
MERCAPYSTRANS-RXN	3-mercaptopyruvate:cyanide sulfurtransferase,	-1	2.102e-02
MHPCHYDROL-RXN	2-hydroxy-6-ketonona-2,4-dienedioate hydrolase,	-1	7.502e-03
MYRISTOYLACYLTRAN-RXN	myristoyl acyltransferase,	1	9.322e-02
MYRPALMTRAN-RXN	myristoyl acyltransferase,	1	9.322e-02
PALMITOTRANS-RXN	palmitoleoyl acyltransferase,	-1	5.439e-01
RCSFB-RXN	nan	0	1.000e+00
RXN0-1137	dihydrolipoate dehydrogenase,	-1	9.442e-01
RXN0-1138	dihydrolipoate dehydrogenase,	-1	9.442e-01
RXN0-1842	UDP-GlcA C-4"-dehydrogenase,	1	1.914e-03
RXN0-2001	alkylhydroperoxide reductase,	1	9.728e-01
RXN0-2141	beta-ketoacyl-ACP synthase I,	1	5.407e-02
RXN0-2142	beta-ketoacyl-[acyl-carrier-protein] reductase,	1	5.940e-03
RXN0-2144	beta-hydroxyacyl-ACP dehydrase,	-1	3.707e-05
RXN0-2145	enoyl-ACP reductase (NAD[P]H),	-1	3.082e-07
RXN0-947	lipoyl-protein ligase A,	-1	9.442e-01
RXN0-949	lipoate synthase,	1	1.186e-03
//
sub-graph	121
ACID-PHOSPHAT-RXN	pH 2.5 acid phosphatase,	1	2.003e-07
CYTIDINEKIN-RXN	cytidine kinase,	1	4.986e-01
GDPMANMANHYDRO-RXN	GDP-mannose mannosyl hydrolase,	-1	1.131e-01
GDPPYPHOSKIN-RXN	GDP pyrophosphokinase,	1	1.434e-01
GTPPYPHOSKIN-RXN	GTP pyrophosphokinase,	1	1.434e-01
MANNPGUANYLTRANGDP-RXN	mannose-1-phosphate guanylyltransferase-(GDP),	1	9.801e-01
PPGPPSYN-RXN	guanosine-3',5'-bis(diphosphate) 3'-diphosphatase,	-1	5.542e-08
PPPGPPHYDRO-RXN	guanosine-5'-triphosphate,3'-diphosphate pyrophosphatase,	-1	4.689e-01
RXN0-748	phenylacetate-CoA ligase,	-1	9.649e-09
//
sub-graph	122
ACID-PHOSPHAT-RXN	pH 2.5 acid phosphatase,	1	2.003e-07
CYTIDINEKIN-RXN	cytidine kinase,	1	4.986e-01
GDPMANMANHYDRO-RXN	GDP-mannose mannosyl hydrolase,	-1	1.131e-01
GDPPYPHOSKIN-RXN	GDP pyrophosphokinase,	1	1.434e-01
GTPPYPHOSKIN-RXN	GTP pyrophosphokinase,	1	1.434e-01
MANNPGUANYLTRANGDP-RXN	mannose-1-phosphate guanylyltransferase-(GDP),	1	9.801e-01
PPGPPSYN-RXN	guanosine-3',5'-bis(diphosphate) 3'-diphosphatase,	-1	5.542e-08
PPPGPPHYDRO-RXN	guanosine-5'-triphosphate,3'-diphosphate pyrophosphatase,	-1	4.689e-01
RXN0-748	phenylacetate-CoA ligase,	-1	9.649e-09
//
sub-graph	123
ABC-3-RXN	tranport,	-1	8.541e-02
DIAMINOPIMDECARB-RXN	diaminopimelate decarboxylase,	-1	1.176e-03
GLU6PDEHYDROG-RXN	glucose 6-phosphate-1-dehydrogenase,	1	2.702e-02
LYSDECARBOX-RXN	lysine decarboxylase 2,	-1	1.418e-01
LYSINE--TRNA-LIGASE-RXN	lysyl tRNA synthetase,	-1	5.956e-03
RXN0-1961	tRNA<sup>Ile</sup>-lysidine synthetase,	-1	1.481e-02
RXN0-963	23S ribosomal RNA 5-methyluridine methyltransferase,	1	5.851e-03
TRANS-RXN-58	Transporter,	-1	4.867e-02
TRANS-RXN-68	Transporter,	-1	8.120e-01
TRE6PHYDRO-RXN	trehalose-6-phosphate hydrolase,	-1	9.740e-02
//
sub-graph	124
ACECOATRANS-RXN	acetate CoA-transferase,	0	1.000e+00
ACYLCOADEHYDROG-RXN	acyl-CoA dehydrogenase,	-1	1.819e-01
ACYLCOASYN-RXN	fatty acyl-CoA synthetase,	-1	5.264e-01
CYT-UBIQUINOL-OXID-RXN	cytochrome <i>bd</i>-II terminal oxidase,	1	9.322e-09
ENOYL-COA-DELTA-ISOM-RXN	&Delta;<SUP>3</SUP>-cis-&Delta;<SUP>2</SUP>-trans-enoyl-CoA isomerase,	-1	5.799e-02
ENOYL-COA-HYDRAT-RXN	enoyl-CoA hydratase,	-1	5.799e-02
NADH-DEHYDROG-A-RXN	NADH dehydrogenase I,	1	9.613e-01
OHACYL-COA-DEHYDROG-RXN	3-hydroxyacyl-CoA dehydrogenase,	-1	1.609e-01
PYRUVOXID-RXN	pyruvate oxidase,	-1	1.287e-01
R134-RXN	nan	0	1.000e+00
R135-RXN	nan	0	1.000e+00
THIOESTER-RXN	thioesterase I,	-1	2.312e-02
TRANSENOYLCOARED-RXN	trans-2-enoyl-CoA reductase (NADPH),	0	1.000e+00
//
sub-graph	125
ACECOATRANS-RXN	acetate CoA-transferase,	0	1.000e+00
ACYLCOADEHYDROG-RXN	acyl-CoA dehydrogenase,	-1	1.819e-01
ACYLCOASYN-RXN	fatty acyl-CoA synthetase,	-1	5.264e-01
CYT-UBIQUINOL-OXID-RXN	cytochrome <i>bd</i>-II terminal oxidase,	1	9.322e-09
ENOYL-COA-DELTA-ISOM-RXN	&Delta;<SUP>3</SUP>-cis-&Delta;<SUP>2</SUP>-trans-enoyl-CoA isomerase,	-1	5.799e-02
ENOYL-COA-HYDRAT-RXN	enoyl-CoA hydratase,	-1	5.799e-02
NADH-DEHYDROG-A-RXN	NADH dehydrogenase I,	1	9.613e-01
OHACYL-COA-DEHYDROG-RXN	3-hydroxyacyl-CoA dehydrogenase,	-1	1.609e-01
PYRUVOXID-RXN	pyruvate oxidase,	-1	1.287e-01
R134-RXN	nan	0	1.000e+00
R135-RXN	nan	0	1.000e+00
THIOESTER-RXN	thioesterase I,	-1	2.312e-02
TRANSENOYLCOARED-RXN	trans-2-enoyl-CoA reductase (NADPH),	0	1.000e+00
//
sub-graph	126
ACECOATRANS-RXN	acetate CoA-transferase,	0	1.000e+00
ACYLCOADEHYDROG-RXN	acyl-CoA dehydrogenase,	-1	1.819e-01
ACYLCOASYN-RXN	fatty acyl-CoA synthetase,	-1	5.264e-01
CYT-UBIQUINOL-OXID-RXN	cytochrome <i>bd</i>-II terminal oxidase,	1	9.322e-09
ENOYL-COA-DELTA-ISOM-RXN	&Delta;<SUP>3</SUP>-cis-&Delta;<SUP>2</SUP>-trans-enoyl-CoA isomerase,	-1	5.799e-02
ENOYL-COA-HYDRAT-RXN	enoyl-CoA hydratase,	-1	5.799e-02
NADH-DEHYDROG-A-RXN	NADH dehydrogenase I,	1	9.613e-01
OHACYL-COA-DEHYDROG-RXN	3-hydroxyacyl-CoA dehydrogenase,	-1	1.609e-01
PYRUVOXID-RXN	pyruvate oxidase,	-1	1.287e-01
R134-RXN	nan	0	1.000e+00
R135-RXN	nan	0	1.000e+00
THIOESTER-RXN	thioesterase I,	-1	2.312e-02
TRANSENOYLCOARED-RXN	trans-2-enoyl-CoA reductase (NADPH),	0	1.000e+00
//
sub-graph	127
ACID-PHOSPHAT-RXN	pH 2.5 acid phosphatase,	1	2.003e-07
CYTIDINEKIN-RXN	cytidine kinase,	1	4.986e-01
GDPMANMANHYDRO-RXN	GDP-mannose mannosyl hydrolase,	-1	1.131e-01
GDPPYPHOSKIN-RXN	GDP pyrophosphokinase,	1	1.434e-01
GTPPYPHOSKIN-RXN	GTP pyrophosphokinase,	1	1.434e-01
MANNPGUANYLTRANGDP-RXN	mannose-1-phosphate guanylyltransferase-(GDP),	1	9.801e-01
PPGPPSYN-RXN	guanosine-3',5'-bis(diphosphate) 3'-diphosphatase,	-1	5.542e-08
PPPGPPHYDRO-RXN	guanosine-5'-triphosphate,3'-diphosphate pyrophosphatase,	-1	4.689e-01
RXN0-748	phenylacetate-CoA ligase,	-1	9.649e-09
//
sub-graph	128
ACETATE--COA-LIGASE-RXN	acetyl-CoA synthetase,	-1	1.189e-03
ACETYLORNDEACET-RXN	acetylornithine deacetylase,	-1	3.819e-03
DARABISOM-RXN	L-fucose isomerase,	1	9.740e-01
GLUCONATE-5-DEHYDROGENASE-RXN	5-keto-D-gluconate 5-reductase,	-1	5.285e-01
IDONDEHYD-RXN	L-idonate 5-dehydrogenase,	-1	4.713e-01
RXN0-2701	nan	0	1.000e+00
YIAE1-RXN	2-ketoaldonate reductase,	-1	4.295e-09
//
sub-graph	129
ACETATE--COA-LIGASE-RXN	acetyl-CoA synthetase,	-1	1.189e-03
ACETYLORNDEACET-RXN	acetylornithine deacetylase,	-1	3.819e-03
DARABISOM-RXN	L-fucose isomerase,	1	9.740e-01
GLUCONATE-5-DEHYDROGENASE-RXN	5-keto-D-gluconate 5-reductase,	-1	5.285e-01
IDONDEHYD-RXN	L-idonate 5-dehydrogenase,	-1	4.713e-01
RXN0-2701	nan	0	1.000e+00
YIAE1-RXN	2-ketoaldonate reductase,	-1	4.295e-09
//
sub-graph	130
ABC-42-RXN	acetate CoA-transferase,	-1	4.860e-01
ALLOSE-KINASE-RXN	putative D-allose kinase,	-1	3.158e-02
CYSSYNMULTI-RXN	cysteine synthase,	-1	6.645e-01
ENTMULTI-RXN	enterobactin synthase multienzyme complex,	-1	4.712e-08
FMN-OX-RXN	nan	0	1.000e+00
MEN-FE-RXN	nan	0	1.000e+00
PSERPHOSPHA-RXN	phosphoserine phosphatase,	-1	5.317e-08
RXN0-2382	flavorubredoxin reductase,	-1	3.398e-05
SERINE--TRNA-LIGASE-RXN	seryl-tRNA synthetase,	1	1.903e-04
SERINE-O-ACETTRAN-RXN	serine acetyltransferase,	-1	1.981e-02
TRANS-RXN-37	tranport,	-1	9.865e-02
//
sub-graph	131
6-PHOSPHO-BETA-GLUCOSIDASE-RXN	phenylacetate-CoA ligase,	1	2.858e-06
AMYLOMALT-RXN	amylomaltase,	-1	3.423e-01
DEPHOSICITDEHASE-RXN	isocitrate dehydrogenase phosphatase,	-1	3.088e-11
GALACTURIDYLYLTRANS-RXN	UDP-glucose-hexose-1-phosphate uridylyltransferase ,	-1	1.148e-06
GLUCDEHYDROG-RXN	glucose dehydrogenase (pyrroloquinoline-quinone),	-1	5.311e-05
GLUCOKIN-RXN	glucokinase,	1	1.369e-07
GLUCOSE-1-PHOSPHAT-RXN	glucose-1-phosphatase,	-1	7.788e-01
MALTACETYLTRAN-RXN	maltose acetyltransferase,	-1	4.309e-01
MALTDEG-RXN	maltose degrading enzyme,	-1	3.423e-01
MALTODEG-RXN	maltose degrading enzyme 2,	-1	3.423e-01
MALTODEXGLUCOSID-RXN	maltodextrin glucosidase,	1	2.616e-01
PGLUCISOM-RXN	phosphoglucose isomerase,	1	3.264e-07
RXN0-2543	flavorubredoxin reductase,	-1	1.254e-01
TRE6PHYDRO-RXN	trehalose-6-phosphate hydrolase,	-1	9.740e-02
TREHALA-RXN	trehalase, cytoplasmic,	-1	8.791e-01
//
sub-graph	132
ABC-26-RXN	tranport,	-1	8.189e-12
CHEBTAPD-RXN	protein-glutamine glutaminase,	1	1.073e-02
CHERTAPM-RXN	chemotaxis protein methyltransferase,	-1	3.409e-04
GLU6PDEHYDROG-RXN	glucose 6-phosphate-1-dehydrogenase,	1	2.702e-02
PGLUCISOM-RXN	phosphoglucose isomerase,	1	3.264e-07
PROLDEHYDROG-RXN	proline dehydrogenase,	1	7.423e-03
RXN0-963	23S ribosomal RNA 5-methyluridine methyltransferase,	1	5.851e-03
TRANS-RXN-33	Transporter,	-1	7.562e-01
TREHALOSE6PSYN-RXN	trehalose-6-phosphate synthase,	1	8.685e-01
UHPC-RXN	nan	0	1.000e+00
//
sub-graph	133
6PGLUCONDEHYDROG-RXN	6-phosphogluconate dehydrogenase (decarboxylating),	-1	4.885e-01
6PGLUCONOLACT-RXN	6-phosphogluconolactonase,	-1	7.147e-01
ALPHAGALACTOSID-RXN	alpha-galactosidase,	1	1.994e-01
BETAGALACTOSID-RXN	beta-galactosidase,	1	5.894e-01
GLU6PDEHYDROG-RXN	glucose 6-phosphate-1-dehydrogenase,	1	2.702e-02
GLUCOKIN-RXN	glucokinase,	1	1.369e-07
MALTET-RXN	maltodextrin glucosidase,	1	2.616e-01
TREHALA-RXN	trehalase, cytoplasmic,	-1	8.791e-01
//
sub-graph	134
6-PHOSPHO-BETA-GLUCOSIDASE-RXN	phenylacetate-CoA ligase,	1	2.858e-06
AMYLOMALT-RXN	amylomaltase,	-1	3.423e-01
DEPHOSICITDEHASE-RXN	isocitrate dehydrogenase phosphatase,	-1	3.088e-11
GALACTURIDYLYLTRANS-RXN	UDP-glucose-hexose-1-phosphate uridylyltransferase ,	-1	1.148e-06
GLUCDEHYDROG-RXN	glucose dehydrogenase (pyrroloquinoline-quinone),	-1	5.311e-05
GLUCOKIN-RXN	glucokinase,	1	1.369e-07
GLUCOSE-1-PHOSPHAT-RXN	glucose-1-phosphatase,	-1	7.788e-01
MALTACETYLTRAN-RXN	maltose acetyltransferase,	-1	4.309e-01
MALTDEG-RXN	maltose degrading enzyme,	-1	3.423e-01
MALTODEG-RXN	maltose degrading enzyme 2,	-1	3.423e-01
MALTODEXGLUCOSID-RXN	maltodextrin glucosidase,	1	2.616e-01
PGLUCISOM-RXN	phosphoglucose isomerase,	1	3.264e-07
RXN0-2543	flavorubredoxin reductase,	-1	1.254e-01
TRE6PHYDRO-RXN	trehalose-6-phosphate hydrolase,	-1	9.740e-02
TREHALA-RXN	trehalase, cytoplasmic,	-1	8.791e-01
//
sub-graph	135
3-OXOACYL-ACP-SYNTH-BASE-RXN	beta-ketoacyl-ACP synthase I,	1	5.407e-02
ACP-S-ACETYLTRANSFER-RXN	acetyl-CoA:ACP transacylase,	1	4.808e-01
DHPDIOXYGEN-RXN	3-(2,3-dihydroxyphenyl)propionate dioxygenase,	-1	3.305e-01
GLYCEROL-3-P-ACYLTRANSFER-RXN	glycerol-3-phosphate acyltransferase,	-1	1.113e-01
MERCAPYSTRANS-RXN	3-mercaptopyruvate:cyanide sulfurtransferase,	-1	2.102e-02
MHPCHYDROL-RXN	2-hydroxy-6-ketonona-2,4-dienedioate hydrolase,	-1	7.502e-03
MYRISTOYLACYLTRAN-RXN	myristoyl acyltransferase,	1	9.322e-02
MYRPALMTRAN-RXN	myristoyl acyltransferase,	1	9.322e-02
PALMITOTRANS-RXN	palmitoleoyl acyltransferase,	-1	5.439e-01
RCSFB-RXN	nan	0	1.000e+00
RXN0-1137	dihydrolipoate dehydrogenase,	-1	9.442e-01
RXN0-1138	dihydrolipoate dehydrogenase,	-1	9.442e-01
RXN0-1842	UDP-GlcA C-4"-dehydrogenase,	1	1.914e-03
RXN0-2001	alkylhydroperoxide reductase,	1	9.728e-01
RXN0-2141	beta-ketoacyl-ACP synthase I,	1	5.407e-02
RXN0-2142	beta-ketoacyl-[acyl-carrier-protein] reductase,	1	5.940e-03
RXN0-2144	beta-hydroxyacyl-ACP dehydrase,	-1	3.707e-05
RXN0-2145	enoyl-ACP reductase (NAD[P]H),	-1	3.082e-07
RXN0-947	lipoyl-protein ligase A,	-1	9.442e-01
RXN0-949	lipoate synthase,	1	1.186e-03
//
sub-graph	136
3-OXOACYL-ACP-SYNTH-BASE-RXN	beta-ketoacyl-ACP synthase I,	1	5.407e-02
ACP-S-ACETYLTRANSFER-RXN	acetyl-CoA:ACP transacylase,	1	4.808e-01
DHPDIOXYGEN-RXN	3-(2,3-dihydroxyphenyl)propionate dioxygenase,	-1	3.305e-01
GLYCEROL-3-P-ACYLTRANSFER-RXN	glycerol-3-phosphate acyltransferase,	-1	1.113e-01
MERCAPYSTRANS-RXN	3-mercaptopyruvate:cyanide sulfurtransferase,	-1	2.102e-02
MHPCHYDROL-RXN	2-hydroxy-6-ketonona-2,4-dienedioate hydrolase,	-1	7.502e-03
MYRISTOYLACYLTRAN-RXN	myristoyl acyltransferase,	1	9.322e-02
MYRPALMTRAN-RXN	myristoyl acyltransferase,	1	9.322e-02
PALMITOTRANS-RXN	palmitoleoyl acyltransferase,	-1	5.439e-01
RCSFB-RXN	nan	0	1.000e+00
RXN0-1137	dihydrolipoate dehydrogenase,	-1	9.442e-01
RXN0-1138	dihydrolipoate dehydrogenase,	-1	9.442e-01
RXN0-1842	UDP-GlcA C-4"-dehydrogenase,	1	1.914e-03
RXN0-2001	alkylhydroperoxide reductase,	1	9.728e-01
RXN0-2141	beta-ketoacyl-ACP synthase I,	1	5.407e-02
RXN0-2142	beta-ketoacyl-[acyl-carrier-protein] reductase,	1	5.940e-03
RXN0-2144	beta-hydroxyacyl-ACP dehydrase,	-1	3.707e-05
RXN0-2145	enoyl-ACP reductase (NAD[P]H),	-1	3.082e-07
RXN0-947	lipoyl-protein ligase A,	-1	9.442e-01
RXN0-949	lipoate synthase,	1	1.186e-03
//
sub-graph	137
3-OXOACYL-ACP-SYNTH-BASE-RXN	beta-ketoacyl-ACP synthase I,	1	5.407e-02
ACP-S-ACETYLTRANSFER-RXN	acetyl-CoA:ACP transacylase,	1	4.808e-01
DHPDIOXYGEN-RXN	3-(2,3-dihydroxyphenyl)propionate dioxygenase,	-1	3.305e-01
GLYCEROL-3-P-ACYLTRANSFER-RXN	glycerol-3-phosphate acyltransferase,	-1	1.113e-01
MERCAPYSTRANS-RXN	3-mercaptopyruvate:cyanide sulfurtransferase,	-1	2.102e-02
MHPCHYDROL-RXN	2-hydroxy-6-ketonona-2,4-dienedioate hydrolase,	-1	7.502e-03
MYRISTOYLACYLTRAN-RXN	myristoyl acyltransferase,	1	9.322e-02
MYRPALMTRAN-RXN	myristoyl acyltransferase,	1	9.322e-02
PALMITOTRANS-RXN	palmitoleoyl acyltransferase,	-1	5.439e-01
RCSFB-RXN	nan	0	1.000e+00
RXN0-1137	dihydrolipoate dehydrogenase,	-1	9.442e-01
RXN0-1138	dihydrolipoate dehydrogenase,	-1	9.442e-01
RXN0-1842	UDP-GlcA C-4"-dehydrogenase,	1	1.914e-03
RXN0-2001	alkylhydroperoxide reductase,	1	9.728e-01
RXN0-2141	beta-ketoacyl-ACP synthase I,	1	5.407e-02
RXN0-2142	beta-ketoacyl-[acyl-carrier-protein] reductase,	1	5.940e-03
RXN0-2144	beta-hydroxyacyl-ACP dehydrase,	-1	3.707e-05
RXN0-2145	enoyl-ACP reductase (NAD[P]H),	-1	3.082e-07
RXN0-947	lipoyl-protein ligase A,	-1	9.442e-01
RXN0-949	lipoate synthase,	1	1.186e-03
//
sub-graph	138
METHIONINE--TRNA-LIGASE-RXN	methionyl-tRNA synthetase,	1	3.815e-01
METHIONINE-S-OXIDE-REDUCTASE-RXN	methionine sulfoxide reductase,	-1	3.904e-02
MMUM-RXN	homocysteine methyltransferase,	-1	9.607e-01
NRDACTMULTI-RXN	anaerobic nucleoside-triphosphate reductase activating system,	1	1.970e-04
RNTRACTIV-RXN	ribonucleoside triphosphate reductase activase,	1	5.817e-08
RXN0-1342	S-adenosylmethionine:tRNA ribosyltransferase-isomerase,	-1	1.801e-01
RXN0-949	lipoate synthase,	1	1.186e-03
//
sub-graph	139
METHIONINE--TRNA-LIGASE-RXN	methionyl-tRNA synthetase,	1	3.815e-01
METHIONINE-S-OXIDE-REDUCTASE-RXN	methionine sulfoxide reductase,	-1	3.904e-02
MMUM-RXN	homocysteine methyltransferase,	-1	9.607e-01
NRDACTMULTI-RXN	anaerobic nucleoside-triphosphate reductase activating system,	1	1.970e-04
RNTRACTIV-RXN	ribonucleoside triphosphate reductase activase,	1	5.817e-08
RXN0-1342	S-adenosylmethionine:tRNA ribosyltransferase-isomerase,	-1	1.801e-01
RXN0-949	lipoate synthase,	1	1.186e-03
//
sub-graph	140
METHIONINE--TRNA-LIGASE-RXN	methionyl-tRNA synthetase,	1	3.815e-01
METHIONINE-S-OXIDE-REDUCTASE-RXN	methionine sulfoxide reductase,	-1	3.904e-02
MMUM-RXN	homocysteine methyltransferase,	-1	9.607e-01
NRDACTMULTI-RXN	anaerobic nucleoside-triphosphate reductase activating system,	1	1.970e-04
RNTRACTIV-RXN	ribonucleoside triphosphate reductase activase,	1	5.817e-08
RXN0-1342	S-adenosylmethionine:tRNA ribosyltransferase-isomerase,	-1	1.801e-01
RXN0-949	lipoate synthase,	1	1.186e-03
//
sub-graph	141
METHIONINE--TRNA-LIGASE-RXN	methionyl-tRNA synthetase,	1	3.815e-01
METHIONINE-S-OXIDE-REDUCTASE-RXN	methionine sulfoxide reductase,	-1	3.904e-02
MMUM-RXN	homocysteine methyltransferase,	-1	9.607e-01
NRDACTMULTI-RXN	anaerobic nucleoside-triphosphate reductase activating system,	1	1.970e-04
RNTRACTIV-RXN	ribonucleoside triphosphate reductase activase,	1	5.817e-08
RXN0-1342	S-adenosylmethionine:tRNA ribosyltransferase-isomerase,	-1	1.801e-01
RXN0-949	lipoate synthase,	1	1.186e-03
//
sub-graph	142
METHIONINE--TRNA-LIGASE-RXN	methionyl-tRNA synthetase,	1	3.815e-01
METHIONINE-S-OXIDE-REDUCTASE-RXN	methionine sulfoxide reductase,	-1	3.904e-02
MMUM-RXN	homocysteine methyltransferase,	-1	9.607e-01
NRDACTMULTI-RXN	anaerobic nucleoside-triphosphate reductase activating system,	1	1.970e-04
RNTRACTIV-RXN	ribonucleoside triphosphate reductase activase,	1	5.817e-08
RXN0-1342	S-adenosylmethionine:tRNA ribosyltransferase-isomerase,	-1	1.801e-01
RXN0-949	lipoate synthase,	1	1.186e-03
//
sub-graph	143
ACID-PHOSPHAT-RXN	pH 2.5 acid phosphatase,	1	2.003e-07
CYTIDINEKIN-RXN	cytidine kinase,	1	4.986e-01
GDPMANMANHYDRO-RXN	GDP-mannose mannosyl hydrolase,	-1	1.131e-01
GDPPYPHOSKIN-RXN	GDP pyrophosphokinase,	1	1.434e-01
GTPPYPHOSKIN-RXN	GTP pyrophosphokinase,	1	1.434e-01
MANNPGUANYLTRANGDP-RXN	mannose-1-phosphate guanylyltransferase-(GDP),	1	9.801e-01
PPGPPSYN-RXN	guanosine-3',5'-bis(diphosphate) 3'-diphosphatase,	-1	5.542e-08
PPPGPPHYDRO-RXN	guanosine-5'-triphosphate,3'-diphosphate pyrophosphatase,	-1	4.689e-01
RXN0-748	phenylacetate-CoA ligase,	-1	9.649e-09
URKI-RXN	uridine kinase,	1	4.986e-01
//
sub-graph	144
ACID-PHOSPHAT-RXN	pH 2.5 acid phosphatase,	1	2.003e-07
CYTIDINEKIN-RXN	cytidine kinase,	1	4.986e-01
GDPMANMANHYDRO-RXN	GDP-mannose mannosyl hydrolase,	-1	1.131e-01
GDPPYPHOSKIN-RXN	GDP pyrophosphokinase,	1	1.434e-01
GTPPYPHOSKIN-RXN	GTP pyrophosphokinase,	1	1.434e-01
MANNPGUANYLTRANGDP-RXN	mannose-1-phosphate guanylyltransferase-(GDP),	1	9.801e-01
PPGPPSYN-RXN	guanosine-3',5'-bis(diphosphate) 3'-diphosphatase,	-1	5.542e-08
PPPGPPHYDRO-RXN	guanosine-5'-triphosphate,3'-diphosphate pyrophosphatase,	-1	4.689e-01
RXN0-748	phenylacetate-CoA ligase,	-1	9.649e-09
URKI-RXN	uridine kinase,	1	4.986e-01
//
sub-graph	145
DIAMINOPIMDECARB-RXN	diaminopimelate decarboxylase,	-1	1.176e-03
GLU6PDEHYDROG-RXN	glucose 6-phosphate-1-dehydrogenase,	1	2.702e-02
LYSDECARBOX-RXN	lysine decarboxylase 2,	-1	1.418e-01
LYSINE--TRNA-LIGASE-RXN	lysyl tRNA synthetase,	-1	5.956e-03
RXN0-1961	tRNA<sup>Ile</sup>-lysidine synthetase,	-1	1.481e-02
RXN0-963	23S ribosomal RNA 5-methyluridine methyltransferase,	1	5.851e-03
TRANS-RXN-58	Transporter,	-1	4.867e-02
TRANS-RXN-68	Transporter,	-1	8.120e-01
//
sub-graph	146
ABC-3-RXN	tranport,	-1	8.541e-02
DIAMINOPIMDECARB-RXN	diaminopimelate decarboxylase,	-1	1.176e-03
GLU6PDEHYDROG-RXN	glucose 6-phosphate-1-dehydrogenase,	1	2.702e-02
LYSDECARBOX-RXN	lysine decarboxylase 2,	-1	1.418e-01
LYSINE--TRNA-LIGASE-RXN	lysyl tRNA synthetase,	-1	5.956e-03
RXN0-1961	tRNA<sup>Ile</sup>-lysidine synthetase,	-1	1.481e-02
RXN0-963	23S ribosomal RNA 5-methyluridine methyltransferase,	1	5.851e-03
TRANS-RXN-58	Transporter,	-1	4.867e-02
TRANS-RXN-68	Transporter,	-1	8.120e-01
TRE6PHYDRO-RXN	trehalose-6-phosphate hydrolase,	-1	9.740e-02
//
sub-graph	147
DIAMINOPIMDECARB-RXN	diaminopimelate decarboxylase,	-1	1.176e-03
GLU6PDEHYDROG-RXN	glucose 6-phosphate-1-dehydrogenase,	1	2.702e-02
LYSDECARBOX-RXN	lysine decarboxylase 2,	-1	1.418e-01
LYSINE--TRNA-LIGASE-RXN	lysyl tRNA synthetase,	-1	5.956e-03
RXN0-1961	tRNA<sup>Ile</sup>-lysidine synthetase,	-1	1.481e-02
RXN0-963	23S ribosomal RNA 5-methyluridine methyltransferase,	1	5.851e-03
TRANS-RXN-58	Transporter,	-1	4.867e-02
TRANS-RXN-68	Transporter,	-1	8.120e-01
//
sub-graph	148
DIAMINOPIMDECARB-RXN	diaminopimelate decarboxylase,	-1	1.176e-03
GLU6PDEHYDROG-RXN	glucose 6-phosphate-1-dehydrogenase,	1	2.702e-02
LYSDECARBOX-RXN	lysine decarboxylase 2,	-1	1.418e-01
LYSINE--TRNA-LIGASE-RXN	lysyl tRNA synthetase,	-1	5.956e-03
RXN0-1961	tRNA<sup>Ile</sup>-lysidine synthetase,	-1	1.481e-02
RXN0-963	23S ribosomal RNA 5-methyluridine methyltransferase,	1	5.851e-03
TRANS-RXN-58	Transporter,	-1	4.867e-02
TRANS-RXN-68	Transporter,	-1	8.120e-01
//
sub-graph	149
ABC-3-RXN	tranport,	-1	8.541e-02
DIAMINOPIMDECARB-RXN	diaminopimelate decarboxylase,	-1	1.176e-03
GLU6PDEHYDROG-RXN	glucose 6-phosphate-1-dehydrogenase,	1	2.702e-02
LYSDECARBOX-RXN	lysine decarboxylase 2,	-1	1.418e-01
LYSINE--TRNA-LIGASE-RXN	lysyl tRNA synthetase,	-1	5.956e-03
RXN0-1961	tRNA<sup>Ile</sup>-lysidine synthetase,	-1	1.481e-02
RXN0-963	23S ribosomal RNA 5-methyluridine methyltransferase,	1	5.851e-03
TRANS-RXN-58	Transporter,	-1	4.867e-02
TRANS-RXN-68	Transporter,	-1	8.120e-01
TRE6PHYDRO-RXN	trehalose-6-phosphate hydrolase,	-1	9.740e-02
//
sub-graph	150
AICARTRANSFORM-RXN	AICAR transformylase,	-1	2.933e-03
GART-RXN	phosphoribosylglycinamide formyltransferase,	-1	2.738e-02
GCVMULTI-RXN	gcv system,	-1	7.682e-14
GCVT-RXN	aminomethyltransferase,	-1	2.806e-18
METHENYLTHFCYCLOHYDRO-RXN	methenyltetrahydrofolate cyclohydrolase,	1	5.247e-03
METHIONYL-TRNA-FORMYLTRANSFERASE-RXN	tRNA (Gm18) 2'-O-methyltransferase,	-1	4.221e-05
METHYLENETHFDEHYDROG-NADP-RXN	methylenetetrahydrofolate dehydrogenase-(NADP+),	1	5.247e-03
RXN0-1862	UDP-L-Ara4N formyltransferase,	1	1.745e-01
//
sub-graph	151
CMPKI-RXN	cytidylate kinase,	1	3.147e-01
CYTIDINEKIN-RXN	cytidine kinase,	1	4.986e-01
GDPPYPHOSKIN-RXN	GDP pyrophosphokinase,	1	1.434e-01
GDPREDUCT-RXN	GDP reductase,	-1	2.648e-06
KDOTRANS-RXN	KDO transferase,	-1	6.025e-09
KDOTRANS2-RXN	KDO transferase,	-1	6.025e-09
LAUROYLACYLTRAN-RXN	lauroyl acyltransferase,	-1	3.023e-01
PALMITOTRANS-RXN	palmitoleoyl acyltransferase,	-1	5.439e-01
TETRAACYLDISACC4KIN-RXN	tetraacyldisaccharide 4'-kinase,	-1	2.855e-01
//
sub-graph	152
DIAMINOPIMDECARB-RXN	diaminopimelate decarboxylase,	-1	1.176e-03
GLU6PDEHYDROG-RXN	glucose 6-phosphate-1-dehydrogenase,	1	2.702e-02
LYSDECARBOX-RXN	lysine decarboxylase 2,	-1	1.418e-01
LYSINE--TRNA-LIGASE-RXN	lysyl tRNA synthetase,	-1	5.956e-03
RXN0-1961	tRNA<sup>Ile</sup>-lysidine synthetase,	-1	1.481e-02
RXN0-963	23S ribosomal RNA 5-methyluridine methyltransferase,	1	5.851e-03
TRANS-RXN-58	Transporter,	-1	4.867e-02
TRANS-RXN-68	Transporter,	-1	8.120e-01
//
sub-graph	153
ABC-3-RXN	tranport,	-1	8.541e-02
DIAMINOPIMDECARB-RXN	diaminopimelate decarboxylase,	-1	1.176e-03
GLU6PDEHYDROG-RXN	glucose 6-phosphate-1-dehydrogenase,	1	2.702e-02
LYSDECARBOX-RXN	lysine decarboxylase 2,	-1	1.418e-01
LYSINE--TRNA-LIGASE-RXN	lysyl tRNA synthetase,	-1	5.956e-03
RXN0-1961	tRNA<sup>Ile</sup>-lysidine synthetase,	-1	1.481e-02
RXN0-963	23S ribosomal RNA 5-methyluridine methyltransferase,	1	5.851e-03
TRANS-RXN-58	Transporter,	-1	4.867e-02
TRANS-RXN-68	Transporter,	-1	8.120e-01
TRE6PHYDRO-RXN	trehalose-6-phosphate hydrolase,	-1	9.740e-02
//
sub-graph	154
ABC-3-RXN	tranport,	-1	8.541e-02
DIAMINOPIMDECARB-RXN	diaminopimelate decarboxylase,	-1	1.176e-03
GLU6PDEHYDROG-RXN	glucose 6-phosphate-1-dehydrogenase,	1	2.702e-02
LYSDECARBOX-RXN	lysine decarboxylase 2,	-1	1.418e-01
LYSINE--TRNA-LIGASE-RXN	lysyl tRNA synthetase,	-1	5.956e-03
RXN0-1961	tRNA<sup>Ile</sup>-lysidine synthetase,	-1	1.481e-02
RXN0-963	23S ribosomal RNA 5-methyluridine methyltransferase,	1	5.851e-03
TRANS-RXN-58	Transporter,	-1	4.867e-02
TRANS-RXN-68	Transporter,	-1	8.120e-01
TRE6PHYDRO-RXN	trehalose-6-phosphate hydrolase,	-1	9.740e-02
//
sub-graph	155
ABC-3-RXN	tranport,	-1	8.541e-02
DIAMINOPIMDECARB-RXN	diaminopimelate decarboxylase,	-1	1.176e-03
GLU6PDEHYDROG-RXN	glucose 6-phosphate-1-dehydrogenase,	1	2.702e-02
LYSDECARBOX-RXN	lysine decarboxylase 2,	-1	1.418e-01
LYSINE--TRNA-LIGASE-RXN	lysyl tRNA synthetase,	-1	5.956e-03
RXN0-1961	tRNA<sup>Ile</sup>-lysidine synthetase,	-1	1.481e-02
RXN0-963	23S ribosomal RNA 5-methyluridine methyltransferase,	1	5.851e-03
TRANS-RXN-58	Transporter,	-1	4.867e-02
TRANS-RXN-68	Transporter,	-1	8.120e-01
TRE6PHYDRO-RXN	trehalose-6-phosphate hydrolase,	-1	9.740e-02
//
sub-graph	156
FORMATEDEHYDROG-RXN	formate dehydrogenase,	1	3.725e-14
GTP-CYCLOHYDRO-I-RXN	GTP cyclohydrolase I,	-1	8.788e-04
LSERINEDEAM-RXN	L-serine ammonia-lyase,	1	2.512e-03
PSERPHOSPHA-RXN	phosphoserine phosphatase,	-1	5.317e-08
RXN0-2161	seryl-tRNA synthetase,	1	1.903e-04
RXN0-2201	shikimate dehydrogenase,	1	1.663e-10
TRANS-RXN-71	Transporter,	-1	9.089e-01
TRYPSYN-RXN	tryptophan synthase,	-1	1.350e-04
//
sub-graph	157
ABC-42-RXN	acetate CoA-transferase,	-1	4.860e-01
ALLOSE-KINASE-RXN	putative D-allose kinase,	-1	3.158e-02
CYSSYNMULTI-RXN	cysteine synthase,	-1	6.645e-01
ENTMULTI-RXN	enterobactin synthase multienzyme complex,	-1	4.712e-08
FMN-OX-RXN	nan	0	1.000e+00
MEN-FE-RXN	nan	0	1.000e+00
PSERPHOSPHA-RXN	phosphoserine phosphatase,	-1	5.317e-08
RXN0-2382	flavorubredoxin reductase,	-1	3.398e-05
SERINE--TRNA-LIGASE-RXN	seryl-tRNA synthetase,	1	1.903e-04
SERINE-O-ACETTRAN-RXN	serine acetyltransferase,	-1	1.981e-02
TRANS-RXN-37	tranport,	-1	9.865e-02
//
sub-graph	158
AMPSYN-RXN	adenylosuccinate lyase,	-1	1.439e-05
DIHYDRODIPICSYN-RXN	dihydrodipicolinate synthase,	1	1.474e-02
HOMOSERDEHYDROG-RXN	homoserine dehydrogenase I,	1	8.225e-03
R601-RXN	fumarate reductase,	1	1.065e-13
SUCC-FUM-OXRED-A-RXN	methionine sulfoxide reductase,	-1	7.612e-04
SUCCINATE-DEHYDROGENASE-(UBIQUINONE)-RXN	nan	-1	7.322e-04
TRANS-RXN-106	transporter,	1	1.492e-02
TRANS-RXN-121B	transporter,	1	9.909e-02
TRANS-RXN-202	Transporter,	1	6.139e-03
TRANS-RXN-202A	Transporter,	1	6.139e-03
//
sub-graph	159
ACONITATEDEHYDR-RXN	aconitase,	-1	8.471e-03
ACONITATEHYDR-RXN	aconitase,	-1	8.471e-03
AMPSYN-RXN	adenylosuccinate lyase,	-1	1.439e-05
ASPARAGHYD-RXN	asparaginase I,	-1	7.854e-04
ASPARTASE-RXN	aspartate ammonia-lyase,	1	1.644e-06
DIHYDRODIPICSYN-RXN	dihydrodipicolinate synthase,	1	1.474e-02
FUMHYDR-RXN	fumarase A,	-1	3.623e-03
QUINOLINATE-SYNTHE-MULTI-RXN	quinolinate synthetase,	1	5.128e-04
R601-RXN	fumarate reductase,	1	1.065e-13
SUCC-FUM-OXRED-A-RXN	methionine sulfoxide reductase,	-1	7.612e-04
SUCCINATE-DEHYDROGENASE-(UBIQUINONE)-RXN	nan	-1	7.322e-04
TRANS-RXN-106	transporter,	1	1.492e-02
TRANS-RXN-121B	transporter,	1	9.909e-02
TRANS-RXN-202	Transporter,	1	6.139e-03
TRANS-RXN-202A	Transporter,	1	6.139e-03
//
sub-graph	160
6-PHOSPHO-BETA-GLUCOSIDASE-RXN	phenylacetate-CoA ligase,	1	2.858e-06
AMYLOMALT-RXN	amylomaltase,	-1	3.423e-01
DEPHOSICITDEHASE-RXN	isocitrate dehydrogenase phosphatase,	-1	3.088e-11
GALACTURIDYLYLTRANS-RXN	UDP-glucose-hexose-1-phosphate uridylyltransferase ,	-1	1.148e-06
GLUCDEHYDROG-RXN	glucose dehydrogenase (pyrroloquinoline-quinone),	-1	5.311e-05
GLUCOKIN-RXN	glucokinase,	1	1.369e-07
GLUCOSE-1-PHOSPHAT-RXN	glucose-1-phosphatase,	-1	7.788e-01
MALTACETYLTRAN-RXN	maltose acetyltransferase,	-1	4.309e-01
MALTDEG-RXN	maltose degrading enzyme,	-1	3.423e-01
MALTODEG-RXN	maltose degrading enzyme 2,	-1	3.423e-01
MALTODEXGLUCOSID-RXN	maltodextrin glucosidase,	1	2.616e-01
PGLUCISOM-RXN	phosphoglucose isomerase,	1	3.264e-07
RXN0-2543	flavorubredoxin reductase,	-1	1.254e-01
TRE6PHYDRO-RXN	trehalose-6-phosphate hydrolase,	-1	9.740e-02
TREHALOSE6PSYN-RXN	trehalose-6-phosphate synthase,	1	8.685e-01
[truncated: 323 more rows]
